# Supplementary material for: Optimal planning and allocation of Plug-in Hybrid Electric Vehicles charging stations using a novel hybrid optimization technique
Source: PLoS One. 2023 Jul 26;18(7):e0284421. doi: 10.1371/journal.pone.0284421 (PMC10370702; doi:10.1371/journal.pone.0284421)
Supplement: S1 File — (ZIP) [file pone.0284421.s001.zip]

Archive with 35 entries (35 files):
- Acceleration.m
- AQ.mat
- Aquila.m
- ASO_AQ.asv
- ASO1.asv
- AT.mat
- Atom_Aquila.m
- Atomsearch.m
- CaculateClanCenter.m
- ClearDups.m
- ComputeAveCost.m
- cost.m
- GA.mat
- genetic.m
- Init.m
- LevyWalk.m
- LJPotential.m
- main_22.m
- MothSearch.m
- Mprice.m
- MS.mat
- objfun.m
- objfun1.m
- objfun2.m
- optimization_process.m
- OUT2.mat
- OUTC.mat
- p.mat
- parameter_initialization.m
- plot_result.asv
- plot_result1.m
- PopSort.m
- prop.mat
- Test_Functions.m
- Test_Functions_Range.m
