# Supplementary material for: Optimal planning and allocation of Plug-in Hybrid Electric Vehicles charging stations using a novel hybrid optimization technique
Source: PLoS One. 2023 Jul 26;18(7):e0284421. doi: 10.1371/journal.pone.0284421 (PMC10370702; doi:10.1371/journal.pone.0284421)
Supplement: S1 File — (ZIP) [file pone.0284421.s001.zip › Aquila.m]

function [Best_FF,conv,b,ct]=Aquila(X,F_obj,LB,UB,T)
% Best_FF,conv,Best_P
[N,Dim] = size(X);
% Best_P=zeros(1,Dim);
Best_FF=inf;
LB=LB(1,:);
UB=UB(1,:);

% X=initialization(N,Dim,UB,LB);
Xnew=X;
Ffun=zeros(1,size(X,1));
Ffun_new=zeros(1,size(Xnew,1));

t=1;


alpha=0.1;
delta=0.1;
tic
x = zeros(1, 1000000);
for k = 2:1000000
   x(k) = x(k-1) + 5;
end
toc
        
tic;
while t<T+1
    for i=1:size(X,1)
        F_UB=X(i,:)>UB;
        F_LB=X(i,:)<LB;
        X(i,:)=(X(i,:).*(~(F_UB+F_LB)))+UB.*F_UB+LB.*F_LB;
        Ffun(1,i)=feval(F_obj,X(i,:));
        if Ffun(1,i)<Best_FF
            Best_FF=Ffun(1,i);
            Best_P=X(i,:);
        end
    end
    
    
    G2=2*rand()-1; % Eq. (16)
    G1=2*(1-(t/T));  % Eq. (17)
    to = 1:Dim;
    u = .0265;
    r0 = 10;
    r = r0 +u*to;
    omega = .005;
    phi0 = 3*pi/2;
    phi = -omega*to+phi0;
    x = r .* sin(phi);  % Eq. (9)
    y = r .* cos(phi); % Eq. (10)
    QF=t^((2*rand()-1)/(1-T)^2); % Eq. (15)
        %-------------------------------------------------------------------------------------
    for i=1:size(X,1)
        %-------------------------------------------------------------------------------------
        if t<=(2/3)*T
            if rand <0.5
                Xnew(i,:)=Best_P(1,:)*(1-t/T)+(mean(X(i,:))-Best_P(1,:))*rand();% Eq. (3) and Eq. (4)
                Xnew(i,:)=simplebounds(Xnew(i,:),LB,UB);
                Ffun_new(1,i)=feval(F_obj,(Xnew(i,:)));
                if Ffun_new(1,i)<Ffun(1,i)
                    X(i,:)=Xnew(i,:);
                    Ffun(1,i)=Ffun_new(1,i);
                end
            else
                %-------------------------------------------------------------------------------------
                Xnew(i,:)=Best_P(1,:).*Levy(Dim)+X((floor(N*rand()+1)),:)+(y-x)*rand;       % Eq. (5)
                Xnew(i,:)=simplebounds(Xnew(i,:),LB,UB);
                Ffun_new(1,i)=feval(F_obj,(Xnew(i,:)));
                if Ffun_new(1,i)<Ffun(1,i)
                    X(i,:)=Xnew(i,:);
                    Ffun(1,i)=Ffun_new(1,i);
                end
            end
            %-------------------------------------------------------------------------------------
        else
            if rand<0.5
                Xnew(i,:)=(Best_P(1,:)-mean(X))*alpha-rand+((UB-LB)*rand+LB)*delta;   % Eq. (13)
                Xnew(i,:)=simplebounds(Xnew(i,:),LB,UB);
                Ffun_new(1,i)=feval(F_obj,(Xnew(i,:)));
                if Ffun_new(1,i)<Ffun(1,i)
                    X(i,:)=Xnew(i,:);
                    Ffun(1,i)=Ffun_new(1,i);
                end
            else
                %-------------------------------------------------------------------------------------
                Xnew(i,:)=QF*Best_P(1,:)-(G2*X(i,:)*rand)-G1.*Levy(Dim)+rand*G2; % Eq. (14)
                Xnew(i,:)=simplebounds(Xnew(i,:),LB,UB);
                Ffun_new(1,i)=feval(F_obj,(Xnew(i,:)));
                if Ffun_new(1,i)<Ffun(1,i)
                    X(i,:)=Xnew(i,:);
                    Ffun(1,i)=Ffun_new(1,i);
                end
            end
        end
    end
    %-------------------------------------------------------------------------------------
    if mod(t,100)==0
        display(['At iteration ', num2str(t), ' the best solution fitness is ', num2str(Best_FF)]);
    end
conv(t)=Best_FF;
    Best_FF= conv(end);
    b{t}=Best_P;
    t=t+1;
end
ct = toc;
end
function o=Levy(d)
beta=1.5;
sigma=(gamma(1+beta)*sin(pi*beta/2)/(gamma((1+beta)/2)*beta*2^((beta-1)/2)))^(1/beta);
u=randn(1,d)*sigma;v=randn(1,d);step=u./abs(v).^(1/beta);
o=step;
end

function s=simplebounds(s,Lb,Ub)
  for i = 1:length(Lb)
      if s(i)<Lb(i)
          s(i) = unifrnd(Lb(i),Ub(i));
      elseif s(i)>Ub(i)
          s(i) = unifrnd(Lb(i),Ub(i));
      end
  end

end
