# Supplementary material for: Optimal planning and allocation of Plug-in Hybrid Electric Vehicles charging stations using a novel hybrid optimization technique
Source: PLoS One. 2023 Jul 26;18(7):e0284421. doi: 10.1371/journal.pone.0284421 (PMC10370702; doi:10.1371/journal.pone.0284421)
Supplement: S1 File — (ZIP) [file pone.0284421.s001.zip › Atom_Aquila.m]

% Atom Search Optimization.
function [Fit_XBest,Functon_Best,b,time]=Atom_Aquila(Atom_Pop,Fun_Index,Low,Up,Max_Iteration)
% Dim: Dimension of search space.
% Atom_Pop: Population (position) of atoms.
% Atom_V:  Velocity of atoms.
% Acc: Acceleration of atoms.
% M: Mass of atoms. 
% Atom_Num: Number of atom population.
% Fitness: Fitness of atoms.
% Max_Iteration: Maximum of iterations.
% X_Best: Best solution (position) found so far. 
% Fit_XBest: Best result corresponding to X_Best. 
% Functon_Best: The fitness over iterations. 
% Low: The low bound of search space.
% Up: The up bound of search space.
% alpha: Depth weight.
% beta: Multiplier weight
[N,Dim] = size(Atom_Pop);
tic;
   Iteration=1;
   
%    [Low,Up,Dim]=feval(fobj); 
%  X_Best=inf;
 Low=Low(1,:);
Up=Up(1,:);
alpha=50;
beta=0.2;
 Functon_Best=zeros(1,Max_Iteration);
%  Functon_Best=Functon_Best';
Atom_Num=N;
Ffun=zeros(1,size(Atom_Pop,1));
Ffun_new=zeros(1,size(Atom_Num,1));
% Atom_Pop=zeros(1,Dim);
   % Randomly initialize positions and velocities of atoms.
     if size(Up,2)==1
         Atom_Pop=rand(Atom_Num,Dim).*(Up-Low)+Low;
         Atom_V=rand(Atom_Num,Dim).*(Up-Low)+Low;
     end
   
     if size(Up,2)>1
        for i=1:Dim
           Atom_Pop(:,i)=rand(Atom_Num,1).*(Up(i)-Low(i))+Low(i);
           Atom_V(:,i)=rand(Atom_Num,1).*(Up(i)-Low(i))+Low(i);
        end
     end
 % Compute function fitness of atoms.
     for i=1:Atom_Num
       Fitness(i)=feval(Fun_Index,Atom_Pop(i,:));
     end
       Functon_Best=zeros(1,Max_Iteration);
       [Max_Fitness,Index]=min(Fitness);
       Functon_Best(1)=Fitness(Index);
       X_Best=Atom_Pop(Index,:);
     
 % Calculate acceleration.
 Atom_Acc=Acceleration(Atom_Pop,Fitness,Iteration,Max_Iteration,Dim,Atom_Num,X_Best,alpha,beta);
%Calculate mass 
  M=exp(-(Fitness-max(Fitness))./(max(Fitness)-min(Fitness)));
  M=M./sum(M);  
  
 
    G=exp(-20*Iteration/Max_Iteration); 
    Kbest=Atom_Num-(Atom_Num-2)*(Iteration/Max_Iteration)^0.5;
    Kbest=floor(Kbest)+1;
    [Des_M Index_M]=sort(M,'descend');
%%%%--------update equation-------%%%%
    G2=2*rand()-1; % Eq. (16)
    G1=2*(1-(Iteration/Max_Iteration));  % Eq. (17)
    to = 1:Dim;
    u = .0265;
    r0 = 10;
    r = r0 +u*to;
    omega = .005;
    phi0 = 3*pi/2;
    phi = -omega*to+phi0;
    x = r .* sin(phi);  % Eq. (9)
    y = r .* cos(phi); % Eq. (10)
    QF=Max_Iteration^((2*rand()-1)/(1-Max_Iteration)^2); % Eq. (15)
 
  for i=1:Atom_Num       
     E(i,:)=zeros(1,Dim);   
   MK(1,:)=sum(Atom_Pop(Index_M(1:Kbest),:),1)/Kbest;
   Distance=norm(Atom_Pop(i,:)-MK(1,:));  
   if Iteration<=(2/3)*Max_Iteration
            if rand <0.5
                Atom_Pop(i,:)=X_Best(1,:)*(1-Iteration/Max_Iteration)+(mean(Atom_V(i,:))-X_Best(1,:))*rand();% Eq. (3) and Eq. (4)
                Atom_Pop(i,:)=simplebounds(Atom_Pop(i,:),Low,Up);
                Ffun_new(1,i)=feval(Fun_Index,(Atom_Pop(i,:)));
                if Ffun_new(1,i)<Ffun(1,i)
                   Atom_V(i,:)=Atom_Pop(i,:);
                    Ffun(1,i)=Ffun_new(1,i);
                end
            else
                %-------------------------------------------------------------------------------------
                Atom_Pop(i,:)=X_Best(1,:).*Levy(Dim)+Atom_V((floor(N*rand()+1)),:)+(y-x)*rand;       % Eq. (5)
                Atom_Pop(i,:)=simplebounds(Atom_Pop(i,:),Low,Up);
                Ffun_new(1,i)=feval(Fun_Index,(Atom_Pop(i,:)));
                if Ffun_new(1,i)<Ffun(1,i)
                    Atom_V(i,:)=Atom_Pop(i,:);
                    Ffun(1,i)=Ffun_new(1,i);
                end
            end
            %-------------------------------------------------------------------------------------
        else
            if rand<0.5
                Atom_Pop(i,:)=(X_Best(1,:)-mean(Atom_V))*alpha-rand+((Up-Low)*rand+Low)*delta;   % Eq. (13)
                Atom_Pop(i,:)=simplebounds(Atom_Pop(i,:),Low,Up);
                Ffun_new(1,i)=feval(Fun_Index,(Atom_Pop(i,:)));
                if Ffun_new(1,i)<Ffun(1,i)
                    Atom_V(i,:)=Atom_Pop(i,:);
                    Ffun(1,i)=Ffun_new(1,i);
                end
            else
                %-------------------------------------------------------------------------------------
                Atom_Pop(i,:)=QF*X_Best(1,:)-(G2*Atom_V(i,:)*rand)-G1.*Levy(Dim)+rand*G2; % Eq. (14)
                Atom_Pop(i,:)=simplebounds(Atom_Pop(i,:),Low,Up);
                Ffun_new(1,i)=feval(Fun_Index,(Atom_Pop(i,:)));
                if Ffun_new(1,i)<Ffun(1,i)
                    Atom_V(i,:)=Atom_Pop(i,:);
                    Ffun(1,i)=Ffun_new(1,i);
                end
            end
   end
     %%%----upto this update equation-------%%%%%%%
     for k=1:Kbest
                  j=Index_M(k);       
                   %Calculate LJ-potential
                  Potential=LJPotential(Atom_Pop(i,:),Atom_Pop(j,:),Iteration,Max_Iteration,Distance);                   
                  E(i,:)=E(i,:)+rand(1,Dim)*Potential.*((Atom_Pop(j,:)-Atom_Pop(i,:))/(norm(Atom_Pop(i,:)-Atom_Pop(j,:))+eps));             
     end

        E(i,:)=alpha*E(i,:)+beta*(X_Best-Atom_Pop(i,:));
        %Calculate acceleration
     a(i,:)=E(i,:)./M(i); 
  end                        
Acc=a.*G;
 % Iteration
 for Iteration=2:Max_Iteration 
           Functon_Best(Iteration)=Functon_Best(Iteration-1);
           Atom_V=rand(Atom_Num,Dim).*Atom_V+Atom_Acc;
           Atom_Pop=Atom_Pop+Atom_V;     
    
    
         for i=1:Atom_Num
       % Relocate atom out of range.  
           TU= Atom_Pop(i,:)>Up;
           TL= Atom_Pop(i,:)<Low;
           Atom_Pop(i,:)=(Atom_Pop(i,:).*(~(TU+TL)))+((rand(1,Dim).*(Up-Low)+Low).*(TU+TL));
           %Evaluate atom. 
           Fitness(i)=feval(Fun_Index,Atom_Pop(i,:));
         end
        [Max_Fitness,Index]=min(Fitness);      
     
        if Max_Fitness<Functon_Best(Iteration)
             Functon_Best(Iteration)=Max_Fitness;
             X_Best=Atom_Pop(Index,:);
          else
            r=fix(rand*Atom_Num)+1;
             Atom_Pop(r,:)=X_Best;
        end
     b{Iteration}=X_Best;
      % Calculate acceleration.
       Atom_Acc=Acceleration(Atom_Pop,Fitness,Iteration,Max_Iteration,Dim,Atom_Num,X_Best,alpha,beta);
 end 
 Fit_XBest=Functon_Best(end);
 time=toc;
end
function o=Levy(d)
beta=1.5;
sigma=(gamma(1+beta)*sin(pi*beta/2)/(gamma((1+beta)/2)*beta*2^((beta-1)/2)))^(1/beta);
u=randn(1,d)*sigma;v=randn(1,d);step=u./abs(v).^(1/beta);
o=step;
end

function s=simplebounds(s,Low,Up)
  for i = 1:length(Low)
      if s(i)<Low(i)
          s(i) = unifrnd(Low(i),Up(i));
      elseif s(i)>Up(i)
          s(i) = unifrnd(Low(i),Up(i));
      end
  end

end
