# Supplementary material for: Optimal planning and allocation of Plug-in Hybrid Electric Vehicles charging stations using a novel hybrid optimization technique
Source: PLoS One. 2023 Jul 26;18(7):e0284421. doi: 10.1371/journal.pone.0284421 (PMC10370702; doi:10.1371/journal.pone.0284421)
Supplement: S1 File — (ZIP) [file pone.0284421.s001.zip › CaculateClanCenter.m]

function ClanCenter =  CaculateClanCenter( OPTIONS, Clan, cindex)

ClanCenter = zeros(1, OPTIONS.numVar);

for Elephantindex = 1 : OPTIONS.numElephantInEachClan
    ClanCenter = ClanCenter + Clan{cindex}(Elephantindex).chrom;
end

ClanCenter = (1/OPTIONS.numElephantInEachClan)* ClanCenter;
