# Supplementary material for: Optimal planning and allocation of Plug-in Hybrid Electric Vehicles charging stations using a novel hybrid optimization technique
Source: PLoS One. 2023 Jul 26;18(7):e0284421. doi: 10.1371/journal.pone.0284421 (PMC10370702; doi:10.1371/journal.pone.0284421)
Supplement: S1 File — (ZIP) [file pone.0284421.s001.zip › ClearDups.m]

function [Population] = ClearDups(Population, MaxParValue, MinParValue)

% Make sure there are no duplicate individuals in the population.
% This logic does not make 100% sure that no duplicates exist, but any duplicates that are found are
% randomly mutated, so there should be a good chance that there are no duplicates after this procedure.

if length(MaxParValue) == 1
    for i = 1 : length(Population)
        Chrom1 = sort(Population(i).chrom);
        for j = i+1 : length(Population)
            Chrom2 = sort(Population(j).chrom);
            if isequal(Chrom1, Chrom2)
                parnum = ceil(length(Population(j).chrom) * rand);
                Population(j).chrom(parnum) = floor(MinParValue + (MaxParValue - MinParValue + 1) * rand);
            end
        end
    end
else
    for i = 1 : length(Population)
        Chrom1 = sort(Population(i).chrom);
        for j = i+1 : length(Population)
            Chrom2 = sort(Population(j).chrom);
            if isequal(Chrom1, Chrom2)
                parnum = ceil(length(Population(j).chrom) * rand);
                Population(j).chrom(parnum) = floor(MinParValue(parnum) ...
                    + (MaxParValue(parnum) - MinParValue(parnum) + 1) * rand);
            end
        end
    end
end

return;
