# Supplementary material for: Optimal planning and allocation of Plug-in Hybrid Electric Vehicles charging stations using a novel hybrid optimization technique
Source: PLoS One. 2023 Jul 26;18(7):e0284421. doi: 10.1371/journal.pone.0284421 (PMC10370702; doi:10.1371/journal.pone.0284421)
Supplement: S1 File — (ZIP) [file pone.0284421.s001.zip › ComputeAveCost.m]

function [AveCost, nLegal] = ComputeAveCost(Population)

% Compute the average cost of all legal individuals in the population.
% OUTPUTS: AveCost = average cost
%          nLegal = number of legal individuals in population

% Save valid population member fitnesses in temporary array
Cost = [];
nLegal = 0;
for i = 1 : length(Population)
    if Population(i).cost < inf
        Cost = [Cost Population(i).cost];
        nLegal = nLegal + 1;
    end
end
% Compute average cost.
AveCost = mean(Cost);
return;
