# Supplementary material for: Optimal planning and allocation of Plug-in Hybrid Electric Vehicles charging stations using a novel hybrid optimization technique
Source: PLoS One. 2023 Jul 26;18(7):e0284421. doi: 10.1371/journal.pone.0284421 (PMC10370702; doi:10.1371/journal.pone.0284421)
Supplement: S1 File — (ZIP) [file pone.0284421.s001.zip › cost.m]

function[C] = cost()
% C1 C2 C3
C = [0.00375 2.0000 0.0000
0.01750 1.7500 0.0000
0.06250 1.0000 0.0000
0.00834 3.2500 0.0000
0.02500 3.0000 0.0000
0.02500 3.0000 0.0000];
end
