# Supplementary material for: Optimal planning and allocation of Plug-in Hybrid Electric Vehicles charging stations using a novel hybrid optimization technique
Source: PLoS One. 2023 Jul 26;18(7):e0284421. doi: 10.1371/journal.pone.0284421 (PMC10370702; doi:10.1371/journal.pone.0284421)
Supplement: S1 File — (ZIP) [file pone.0284421.s001.zip › main_22.m]

function[] = main_22()
clc
clear all
close all
an = 0;
if an == 0
    %% Parameters
    parameter_initialization()
    
    %% Optimization
    optimization_process()
end
%% Result section
plot_result1()
end
