# Supplementary material for: Optimal planning and allocation of Plug-in Hybrid Electric Vehicles charging stations using a novel hybrid optimization technique
Source: PLoS One. 2023 Jul 26;18(7):e0284421. doi: 10.1371/journal.pone.0284421 (PMC10370702; doi:10.1371/journal.pone.0284421)
Supplement: S1 File — (ZIP) [file pone.0284421.s001.zip › Mprice.m]

function[Mcost] = Mprice()
% h price(euro)
Mcost = [1 0.23
2 0.19
3 0.14
4 0.12
5 0.12
6 0.20
7 0.23
8 0.38
9 1.50
10 4.00
11 4.00
12 4.00
13 1.50
14 4.00
15 2.00
16 1.95
17 0.60
18 0.41
19 0.35
20 0.43
21 1.17
22 0.54
23 0.30
24 0.26];
end
