# Supplementary material for: Optimal planning and allocation of Plug-in Hybrid Electric Vehicles charging stations using a novel hybrid optimization technique
Source: PLoS One. 2023 Jul 26;18(7):e0284421. doi: 10.1371/journal.pone.0284421 (PMC10370702; doi:10.1371/journal.pone.0284421)
Supplement: S1 File — (ZIP) [file pone.0284421.s001.zip › objfun2.m]

function[fit,c11,c22,tc,em1,em2,em3,CGRID,RC] = objfun2(soln)
% constant load
global p LMOsol LMOfit
for ii = 1:size(soln,1)
%     LMOsol = [LMOsol; soln(ii,:)];
    sol = soln(ii,:);
    charge_source = reshape(sol(1:p.N*p.T),p.N,p.T);
    Pwt = sol(1+p.N*p.T:p.T+(p.N*p.T));% wind power
    Pde = reshape(sol(1+p.T+(p.N*p.T):end-(4*p.T)),p.N-1,p.T);%diesel engine power
    Pgridplus = sol(end-(4*p.T)+1:end-(3*p.T));% pgrig+
    Pgridminus = sol(end-(3*p.T)+1:end-2*p.T);%pgrid-
    PVpower = sol(end-2*p.T+1:end-p.T);
    FC_start = round(sol(end-p.T+1:end));
    PEV = 60;
    start = 0;
    FC_ecost = zeros(24,1);
    %% C1 calculation
    for t = 1:p.T % for 24 hours
        [~,id1] = max(charge_source(:,t)); % charging by wind turbine
        P(id1,t) = Pwt(t);
        PDE(id1,t) = 0; 
       
        id = setdiff(1:5,[id1]); % charging by diesel engine
        P(id,t) = Pde(:,t);
        PDE(id,t) = Pde(:,t); 
                 
        if FC_start(t)==1 % charging by Fuel cell
            P(6,t) = PEV;
            PFC(t) = PEV;
            start(t+1) = 1;
        else
            P(6,t) = 0;
            PFC(t) = 0;
            start(t+1) = 0;
        end
        
        % where c1; c2; c3 are the cost parameter of diesel engine
        C = cost();
        c1 = C(1:5,1);
        c2 = C(1:5,2);
        c3 = C(1:5,3);
        
        for i = 1:p.N
            Cf(i) = (c1(i)*PDE(i,t)^2)+(c2(i)*PDE(i,t))+c3(i);
            if PDE(i,t) == 0
               Kom = 0.00043; 
            else
                Kom = 0.006;
            end
            Com(i) = Kom*P(i,t);
            
            
            Pcell = 3;
            Vnom = 3.7;
            Mn = 100;
            
            % (reference)Optimization of Dynamic Battery Paramter Characterization
            % Experiments via Differential Evolution*
            beta1 = 1.1484*10^-7;
            beta2 = -3.9984*10^-8;
            beta3 = -1.3158*10^-7;
            beta4 = -5.5487*10^-10;
            beta5 = 4.9680*10^-8;
            beta6 = 1.1166*10^-8;
            beta7 = -6.1665*10^-9;
            delT = 10;
            
            % (reference)Efficient decentralized coordination of large-scale plug-in electric
            %vehicle charging
            % an; bn; cn are the battery degradation cost parameters
            an = 10^6*Pcell*delT*beta4/(Mn*Vnom);
            bn = 10^3*Pcell*delT*(beta2+(beta6*Vnom));
            cn = Mn*Pcell*delT*Vnom*(beta1+(beta3*Vnom)+(beta5*Vnom^2)+(beta7*Vnom^3));
            
            Cbat(i) = (an*PEV^2)+(bn*PEV)+cn;
            
            Mcost = Mprice;
            Mcost = round((Mcost*1.14)*100)/100;
            if P(i,t)>=mean(p.Pload) % if loadpower<DG power
                Cgrid(i) = Pgridminus(t)*Mcost(t,2); % cgrid = pgrid*Mbuy               
            else  
                Cgrid(i) = Pgridplus(t)*Mcost(t,2);% cgrid = pgrid*Msell    
            end
        end
        
        CGRID(t) = sum(Cgrid);
        
        %%% PV economic cost
        PV_ecost(t) = PVpower(t)*p.PVbid;
        
        %%% Fuel cell economic cost
        if start(t)==0&&start(t+1)==1
            FC_ecost(t) = p.FC_startupCost; % Startup cost
        end
         %%% Reserve cost of diesel engine
        if t == 1
            RC(t) = 0;
        else
            RC(t) = abs(sum(Pde(:,t-1))-sum(Pde(:,t)))*0.11; % difference*reserve cost of DE
        end
         cc1(t) = sum(Cf+Com+Cbat+Cgrid);
        c11(t) = sum(Cf+Com+Cbat+Cgrid)+PV_ecost(t)+FC_ecost(t)+RC(t);
    end
    C1 = sum(cc1)+sum(FC_ecost)+sum(PV_ecost);
    Pgrid = Pgridplus;
    %% C2 calculation
    for t = 1:p.T % for 24 hours
    for i = 1:4
        for h = 1:3
            term1c2(i,h) = sum((p.C(h)*p.U(h,1))*Pde(i,t));
        end
    end
    for i = 1:5
    for h = 1:3
        term2c2(i,h) = sum((p.C(h)*p.U(h,3))*Pgrid(t));
    end
    end
    
    %%% Fuel cell emission cost
    for h = 1:3
            term3(h) = sum((p.FC_em_cost(h))*PFC(t));
    end
        
    em1(t) = sum(sum(term1c2));% DG emmision cost
    em2(t) = sum(sum(term2c2));% grid emmision cost
    em3(t) = sum(sum(term3));% grid emmision cost
    c22(t) = sum(sum(term1c2))+sum(sum(term2c2))+sum(sum(term3));
    
    
    
    end
    
    
    tc = c11+c22;% total cost
    C2 = sum(c22);
    w1 = 0.5; w2 = 0.5;
    fit(ii) = (w1*C1)+(w2*C2);
%     LMOfit = [LMOfit fit(ii)];
end
end
