# Supplementary material for: Optimal planning and allocation of Plug-in Hybrid Electric Vehicles charging stations using a novel hybrid optimization technique
Source: PLoS One. 2023 Jul 26;18(7):e0284421. doi: 10.1371/journal.pone.0284421 (PMC10370702; doi:10.1371/journal.pone.0284421)
Supplement: S1 File — (ZIP) [file pone.0284421.s001.zip › optimization_process.m]

function[] = optimization_process()
an=0;
if an==1
global p
p.N = 5;
p.T = 24;
p.PWT = 500e3; % power of wind turbine
p.PDE = 1500e3; % power of diesel engine
p.PVmin = zeros(1,24);% Lower limit of PV power
p.FC = 1;
parameter_initialization()
%% Initialization
Npop = 10;  % population size
ch_len = p.N*p.T;
xmin = [zeros(Npop,p.T*p.N) (p.PWT-1000)*ones(Npop,p.T) (p.PDE-1000)*ones(Npop,p.T*(p.N-1)) zeros(Npop,p.T) zeros(Npop,p.T) p.PVmin.*ones(Npop,1) zeros(Npop,p.T*p.FC)];  % Minimum bound  |Ishunt(real and imag)| Vseries| sizing | Location|
xmax = [ones(Npop,p.T*p.N) p.PWT*ones(Npop,p.T) p.PDE*ones(Npop,p.T*(p.N-1)) p.Pgrid_plus*ones(Npop,p.T) p.Pgrid_minus*ones(Npop,p.T) p.PVmax.*ones(Npop,1) ones(Npop,p.T*p.FC)];  % Maximum bound
initsol = unifrnd(xmin,xmax);  % Initial Solution
fname = {'objfun','objfun1','objfun2'};   % filename for objective function
itermax = 100; % maximum Iteration

%% Algorithm
for i = 1:3

    %%Moth search
    [bestfit,fitness,bestsol,time] = MothSearch(initsol,fname{i},xmin,xmax,itermax);
    MS(i).bf = bestfit; MS(i).fit = fitness; MS(i).bs = bestsol; MS(i).ct = time;
%       save MS MS

    %%Genetic
    [bestfit,fitness,bestsol,time] = genetic(initsol,fname{i},xmin,xmax,itermax);
    GA(i).bf = bestfit; GA(i).fit = fitness; GA(i).bs = bestsol; GA(i).ct = time;
%       save GA GA
    
     %%Aquila
    [bestfit,fitness,bestsol,time] = Aquila(initsol,fname{i},xmin,xmax,itermax);
    AQ(i).bf = bestfit; AQ(i).fit = fitness; AQ(i).bs = bestsol; AQ(i).ct = time;
%       save AQ AQ

      %%Atom Search
    [bestfit,fitness,bestsol,time] = Atomsearch(initsol,fname{i},xmin,xmax,itermax);
    AT(i).bf = bestfit; AT(i).fit = fitness; AT(i).bs = bestsol; AT(i).ct = time;
%     save AT AT
    
    %%Hybrid(Atom_Aquila)
    [bestfit,fitness,bestsol,time] = Atom_Aquila(initsol,fname{i},xmin,xmax,itermax);
    prop(i).bf = bestfit; prop(i).fit = fitness; prop(i).bs = bestsol; prop(i).ct = time;
%     save prop prop
end
end
end
