# Supplementary material for: Optimal planning and allocation of Plug-in Hybrid Electric Vehicles charging stations using a novel hybrid optimization technique
Source: PLoS One. 2023 Jul 26;18(7):e0284421. doi: 10.1371/journal.pone.0284421 (PMC10370702; doi:10.1371/journal.pone.0284421)
Supplement: S1 File — (ZIP) [file pone.0284421.s001.zip › parameter_initialization.m]

function[] = parameter_initialization()

global p
p.N = 5; % No of Distributive generators
p.FC = 1;
p.T = 24; % no of hours
p.PWT = 500e3; % power of wind turbine
p.PDE = 1500e3; % power of diesel engine
p.Pgrid_plus = 300e3;
p.Pgrid_minus = 150e3;
p.C = [0.0309 0.8824 1.1765]; % treatment cost(CO2,SO2,NOX)
p.U = [[680 0.306 10.09]' [0 0 0]' [889 1.8 1.6]']; % pollutant cost(DE WT )
p.Pload = unifrnd(1150e3,1200e3,[1 24]);

% reference:Optimaloperationofmicrogridsthroughsimultaneousscheduling
% of electricalvehiclesandresponsiveloadsconsideringwindandPV
% units uncertainties
p.PVbid = 2.548; % PV bid
p.FC_startupCost = 1.65; % start up cost of fuel cell
p.FC_reserveCost = 0.19; % reserve cost of fuel cell 
p.FC_em_cost = [460 0.003 0.0075]; % Pollutant cos of fuel cell
p.PVmax = zeros(1,24);% Upper limit of PV power
p.PVmax(8:17) = [0.53271 6.2173 12.4116 15.21731 17.2314 29.7116 27.6391 12.4386 9.6317 2.6378];
p.PVmin = zeros(1,24);% Lower limit of PV power
p.PVmin(8:17) = [0.0519 1.2146 3.3117 5.2369 6.7823 15.1643 13.2714 3.5623 1.6329 0.1276];
load p

end
