# Supplementary material for: Optimal planning and allocation of Plug-in Hybrid Electric Vehicles charging stations using a novel hybrid optimization technique
Source: PLoS One. 2023 Jul 26;18(7):e0284421. doi: 10.1371/journal.pone.0284421 (PMC10370702; doi:10.1371/journal.pone.0284421)
Supplement: S1 File — (ZIP) [file pone.0284421.s001.zip › plot_result1.m]

function[] = plot_result1()
close all
clc
global p

load MS
load GA
load AQ
load AT
load prop


parameter_initialization()
% an = 1;
% if an == 1
%     for ii = 1:3
%         for i = 4:5
%             if i == 1; bs = cell2mat(MS(ii).bs');
%             elseif i == 2; bs = cell2mat(GA(ii).bs');
%             elseif i == 3; bs = cell2mat(AQ(ii).bs');
%             elseif i == 4; bs = cell2mat(AT(ii).bs');
%             elseif i == 5; bs = cell2mat(prop(ii).bs');
%            end
%             for j = 1:100
%                 if ii == 1
%                     [fit(j),c1(j,:),c2(j,:),tc(j,:),em1(j,:),em2(j,:),em3(j,:),CGRID(j,:),RC(j,:)] = objfun(bs(j,:));
%                 elseif ii == 2
%                     [fit(j),c1(j,:),c2(j,:),tc(j,:),em1(j,:),em2(j,:),em3(j,:),CGRID(j,:),RC(j,:)] = objfun1(bs(j,:));
%                 else
%                     [fit(j),c1(j,:),c2(j,:),tc(j,:),em1(j,:),em2(j,:),em3(j,:),CGRID(j,:),RC(j,:)] = objfun2(bs(j,:));
%                 end
%             end
%             if i<4
%                 OUT2.C1{ii,i} = c1;
%                 OUT2.C2{ii,i} = c2;
%                 OUT2.TC{ii,i} = tc;
%                 OUT2.DGemsn{ii,i} = em1;
%                 OUT2.Gridemsn{ii,i} = em2;
%                 OUT2.FCemsn{ii,i} = em3;
%                 OUT2.Cgrid{ii,i} = CGRID;
%                 OUT2.RC{ii,i} = RC;
% 
%             else
%                 OUTC.C1{ii,i-3} = c1;
%                 OUTC.C2{ii,i-3} = c2;
%                 OUTC.TC{ii,i-3} = tc;
%                 OUTC.DGemsn{ii,i-3} = em1;
%                 OUTC.Gridemsn{ii,i-3} = em2;
%                 OUTC.FCemsn{ii,i-3} = em3;
%                 OUTC.Cgrid{ii,i-3} = CGRID;
%                 OUTC.RC{ii,i-3} = RC;
%                 
%             end
% %               save OUTC OUTC    
%            end
%     end
% %     save OUT2 OUT2
%     end
%     
load OUT2
load OUTC 
%% Reserve cost
for i = 1:3
    figure('units','normalized','outerposition',[0 0 1 1])
    
    
        plot(OUTC.RC{i,1}(end,:),'-ok','Linewidth',2,'MarkerFaceColor','c','MarkerSize',12); hold on
        plot(OUTC.RC{i,2}(end,:),'-ok','Linewidth',2,'MarkerFaceColor','k','MarkerSize',12); hold on
        plot(OUT2.RC{i,1}(end,:),'-ok','Linewidth',2,'MarkerFaceColor','r','MarkerSize',12); hold on
        plot(OUT2.RC{i,2}(end,:),'-ok','Linewidth',2,'MarkerFaceColor','g','MarkerSize',12);
        plot(OUT2.RC{i,3}(end,:),'-ok','Linewidth',2,'MarkerFaceColor','b','MarkerSize',12);

    legend('MS','GA','AQ','AT','AT-AQ')
    xlabel('Time (Hours)')
    ylabel('Reserve Cost of Diesl Engine ($)')
    set(gca,'fontsize',14)
    print('-dpng','-r300',['.\Results\', 'Reserve cost of DE-',num2str(i)])
end

%% Best Solution
disp('Best solution')
for ii = 1:3
    for i = 1:5
        if i == 1; bs = cell2mat(MS(ii).bs');
        elseif i == 2; bs = cell2mat(GA(ii).bs');
        elseif i == 3; bs = cell2mat(AQ(ii).bs');
        elseif i == 4; bs = cell2mat(AT(ii).bs');
        elseif i == 5; bs = cell2mat(prop(ii).bs');

        end
        
        sol = bs(end,:);
        charge_source = reshape(sol(1:p.N*p.T),p.N,p.T);
        Pwt{ii,i} = sol(1+p.N*p.T:p.T+(p.N*p.T));% wind power
        Pde{ii,i} = reshape(sol(1+p.T+(p.N*p.T):end-(4*p.T)),p.N-1,p.T);%diesel engine power
        Pgridplus = sol(end-(4*p.T)+1:end-(3*p.T));% pgrig+
        Pgridminus = sol(end-(3*p.T)+1:end-2*p.T);%pgrid-
        PVpower{ii,i} = sol(end-2*p.T+1:end-p.T);
        FC_start{ii,i} = round(sol(end-p.T+1:end));
    end
    FC_pwr = [sum(FC_start{ii,1}*60); sum(FC_start{ii,2}*60); sum(FC_start{ii,3}*60); sum(FC_start{ii,4}*60); sum(FC_start{ii,5}*60)]';
    PV_pwr = [sum(PVpower{ii,1}); sum(PVpower{ii,2}); sum(PVpower{ii,3}); sum(PVpower{ii,4}); sum(PVpower{ii,5})]';
    Wind_pwr = [sum(Pwt{ii,1}) sum(Pwt{ii,2}) sum(Pwt{ii,3}) sum(Pwt{ii,4}) sum(Pwt{ii,5})]./10^5;
    DE_pwr = [sum(sum(Pde{ii,1})) sum(sum(Pde{ii,2})) sum(sum(Pde{ii,3})) sum(sum(Pde{ii,4})) sum(sum(Pde{ii,5}))]./10^5;
    p_w_r{ii} = [FC_pwr; PV_pwr; Wind_pwr; DE_pwr];
    figure
    bar([[FC_pwr(1) PV_pwr(1) Wind_pwr(1) DE_pwr(1)]; [FC_pwr(2) PV_pwr(2) Wind_pwr(2) DE_pwr(2)];...
        [FC_pwr(3) PV_pwr(3) Wind_pwr(3) DE_pwr(3)]; [FC_pwr(4) PV_pwr(4) Wind_pwr(4) DE_pwr(4)];...
        [FC_pwr(5) PV_pwr(5) Wind_pwr(5) DE_pwr(5)]],'stacked')
    legend('Fuel Cell','PV','Wind*10^5','Diesel Engine*10^5','Location','Best','NumColumns',2)
    ylabel('Power (Watt)')
    xticklabels({'MS','GA','AQ','AT','AT-AQ'})
    xtickangle(45)
    set(gca,'fontsize',14)
    print('-dpng','-r300',['.\Results\', 'Power-',num2str(ii)])
    

end

pwr_name = {'Fuel Cell','PV','Wind','Diesel Engine'};
for i = 1:4
    figure
    bar([p_w_r{1}(i,:); p_w_r{2}(i,:); p_w_r{3}(i,:)])
    xticklabels({'Scenario-1','Scenario-2','Scenario-3'})
    ylabel(pwr_name{i})
    legend('MS','GA','AQ','AT','AT-AQ','Location','Best','NumColumns',2)
    set(gca,'fontsize',14)
    print('-dpng','-r300',['.\Results\', 'Powernew-',pwr_name{i}])
end

%% Cost
for ii = 1:3
    figure('units','normalized','outerposition',[0 0 1 1])
   plot(OUTC.C1{ii,1}(end,:),'-ok','Linewidth',2,'MarkerFaceColor','c','MarkerSize',12); hold on
   plot(OUTC.C1{ii,2}(end,:),'-ok','Linewidth',2,'MarkerFaceColor','k','MarkerSize',12); hold on
    plot(OUT2.C1{ii,1}(end,:),'-ok','Linewidth',2,'MarkerFaceColor','r','MarkerSize',12); hold on
    plot(OUT2.C1{ii,2}(end,:),'-ok','Linewidth',2,'MarkerFaceColor','g','MarkerSize',12);
    plot(OUT2.C1{ii,3}(end,:),'-ok','Linewidth',2,'MarkerFaceColor','b','MarkerSize',12);
    xlabel('Time (Hours)')
    ylabel('C1 Cost ($)')
    legend('MS','GA','AQ','AT','AT-AQ','Location','Best')
    set(gca,'fontsize',14)
    print('-dpng','-r300',['.\Results\', 'C1 cost vs Hour-',num2str(ii)])
    
    figure('units','normalized','outerposition',[0 0 1 1])
    plot(OUTC.C2{ii,1}(end,:),'-ok','Linewidth',2,'MarkerFaceColor','c','MarkerSize',12); hold on
    plot(OUTC.C2{ii,2}(end,:),'-ok','Linewidth',2,'MarkerFaceColor','k','MarkerSize',12); hold on
    plot(OUT2.C2{ii,1}(end,:),'-ok','Linewidth',2,'MarkerFaceColor','r','MarkerSize',12); hold on
    plot(OUT2.C2{ii,2}(end,:),'-ok','Linewidth',2,'MarkerFaceColor','g','MarkerSize',12);
    plot(OUT2.C2{ii,3}(end,:),'-ok','Linewidth',2,'MarkerFaceColor','b','MarkerSize',12);
    xlabel('Time (Hours)')
    ylabel('C2 Cost ($)')
    legend('MS','GA','AQ','AT','AT-AQ','Location','Best')
    set(gca,'fontsize',14)
    print('-dpng','-r300',['.\Results\', 'C2 cost vs Hour-',num2str(ii)])
    
    figure('units','normalized','outerposition',[0 0 1 1])
    plot(OUTC.TC{ii,1}(end,:),'-ok','Linewidth',2,'MarkerFaceColor','c','MarkerSize',12); hold on
    plot(OUTC.TC{ii,2}(end,:),'-ok','Linewidth',2,'MarkerFaceColor','k','MarkerSize',12); hold on
    plot(OUT2.TC{ii,1}(end,:),'-ok','Linewidth',2,'MarkerFaceColor','r','MarkerSize',12); hold on
    plot(OUT2.TC{ii,2}(end,:),'-ok','Linewidth',2,'MarkerFaceColor','g','MarkerSize',12);
    plot(OUT2.TC{ii,3}(end,:),'-ok','Linewidth',2,'MarkerFaceColor','b','MarkerSize',12);
    xlabel('Time (Hours)')
    ylabel('Total Cost ($)')
    legend('MS','GA','AQ','AT','AT-AQ','Location','Best')
    set(gca,'fontsize',14)
    print('-dpng','-r300',['.\Results\', 'Total cost vs Hour-',num2str(ii)])
    
    s1 = stats(OUTC.C1{ii,1}(end,:))';
    s2 = stats(OUTC.C1{ii,2}(end,:))';
    s3 = stats(OUT2.C1{ii,1}(end,:))';
    s4 = stats(OUT2.C1{ii,2}(end,:))';
    s5 = stats(OUT2.C1{ii,3}(end,:))';
    disp('C1 cost')
    disp(table(s1,s2,s3,s4,s5,'VariableNames',{'MS','GA','AQ','AT','AT-AQ'},'RowNames',...
        {'Best','Worst','Mean','Median','STD'}))
    
    s1 = stats(OUTC.C2{ii,1}(end,:))';
    s2 = stats(OUTC.C2{ii,2}(end,:))';
    s3 = stats(OUT2.C2{ii,1}(end,:))';
    s4 = stats(OUT2.C2{ii,2}(end,:))';
    s5 = stats(OUT2.C2{ii,3}(end,:))';
    disp('C2 cost')
    disp(table(s1,s2,s3,s4,s5,'VariableNames',{'MS','GA','AQ','AT','AT-AQ'},'RowNames',...
        {'Best','Worst','Mean','Median','STD'}))
    
    s1 = stats(OUTC.TC{ii,1}(end,:))';
    s2 = stats(OUTC.TC{ii,2}(end,:))';
    s3 = stats(OUT2.TC{ii,1}(end,:))';
    s4 = stats(OUT2.TC{ii,2}(end,:))';
    s5 = stats(OUT2.TC{ii,3}(end,:))';
    disp('Total cost')
    disp(table(s1,s2,s3,s4,s5,'VariableNames',{'MS','GA','AQ','AT','AT-AQ'},'RowNames',...
        {'Best','Worst','Mean','Median','STD'}))
end

%% Convergence graph
for ii = 1:3
    figure
    plot(sum(OUTC.C1{ii,1}')/1^7,'-k','Linewidth',2);hold on
    plot(sum(OUT2.C1{ii,1}')/1^7,'-r','Linewidth',2);hold on
    plot(sum(OUT2.C1{ii,2}')/1^7,'-g','Linewidth',2);
    plot(sum(OUT2.C1{ii,3}')/1^7,'-b','Linewidth',2);
    plot(sum(OUT2.C1{ii,4}')/1^7,'-m','Linewidth',2);
    legend('MS','GA','AQ','AT','AT-AQ','Location','best')
    xlabel('Iteration')
    ylabel('C1 cost ($)')
    set(gca,'fontsize',14)
    print('-dpng','-r300',['.\Results\', 'C1-',num2str(ii)])
    
    figure
    plot(sum(OUTC.C2{ii,1}')/1^7,'-k','Linewidth',2);hold on
    plot(sum(OUT2.C2{ii,1}')/1^7,'-r','Linewidth',2);hold on
    plot(sum(OUT2.C2{ii,2}')/1^7,'-g','Linewidth',2);
    plot(sum(OUT2.C2{ii,3}')/1^7,'-b','Linewidth',2);
    plot(sum(OUT2.C2{ii,4}')/1^7,'-m','Linewidth',2);
    legend('MS','GA','AQ','AT','AT-AQ','Location','best')
    xlabel('Iteration')
    ylabel('C2 cost ($)')
    set(gca,'fontsize',14)
    print('-dpng','-r300',['.\Results\', 'C2-',num2str(ii)])
    
    figure
    plot(sum(OUTC.TC{ii,1}')/1^7,'-k','Linewidth',2);hold on
    plot(sum(OUT2.TC{ii,1}')/1^7,'-r','Linewidth',2);hold on
    plot(sum(OUT2.TC{ii,2}')/1^7,'-g','Linewidth',2);
    plot(sum(OUT2.TC{ii,3}')/1^7,'-b','Linewidth',2);
    plot(sum(OUT2.TC{ii,4}')/1^7,'-m','Linewidth',2);
    legend('MS','GA','AQ','AT','AT-AQ','Location','best')
    xlabel('Iteration')
    ylabel('Total Cost ($)')
    set(gca,'fontsize',14)
   print('-dpng','-r300',['.\Results\', 'Total Cost-',num2str(ii)])
end
    end

function[b] = stats(a)
b(1) = min(a);
b(2) = max(a);
b(3) = mean(a);
b(4) = median(a);
b(5) = std(a);
end
