# Supplementary material for: Optimal planning and allocation of Plug-in Hybrid Electric Vehicles charging stations using a novel hybrid optimization technique
Source: PLoS One. 2023 Jul 26;18(7):e0284421. doi: 10.1371/journal.pone.0284421 (PMC10370702; doi:10.1371/journal.pone.0284421)
Supplement: S1 File — (ZIP) [file pone.0284421.s001.zip › PopSort.m]

function [Population, indices] = PopSort(Population)

% Sort the population members from best to worst
popsize = length(Population);
Cost = zeros(1, popsize);
indices = zeros(1, popsize);
for i = 1 : popsize
    Cost(i) = Population(i).cost;
end
[Cost, indices] = sort(Cost, 2, 'ascend');
Chroms = zeros(popsize, length(Population(1).chrom));
for i = 1 : popsize
    Chroms(i, :) = Population(indices(i)).chrom;
end
for i = 1 : popsize
    Population(i).chrom = Chroms(i, :);
    Population(i).cost = Cost(i);
end
