# Supplementary material for: Optimal planning and allocation of Plug-in Hybrid Electric Vehicles charging stations using a novel hybrid optimization technique
Source: PLoS One. 2023 Jul 26;18(7):e0284421. doi: 10.1371/journal.pone.0284421 (PMC10370702; doi:10.1371/journal.pone.0284421)
Supplement: S2 File — (CSV) [file pone.0284421.s002.csv]

Label 01	Lable 02	Org Name	Start Date	Start Time Zone	End Date	End Time Zone	Transaction Date (Pacific Time)	Total Duration (hh:mm:ss)	Charging Time (hh:mm:ss)	Energy (kWh)	GHG Savings (kg)	Gasoline Savings (gallons)	Port Type	Port Number	Plug Type	Label 03	Label 04	Label 05	Label 06	Postal Code	Country	Label 07	Label 08	Currency	Fee	Ended By	Plug In Event Id	Driver Postal Code	User ID
A	A	Georgia Tech	2/13/2015 13:30	EST	2/13/2015 14:42	EST	2/13/2015 11:46	1:12:10	1:11:50	6.249	2.625	0.784	Level 2	1	J1772	A	A	A	A	30308	United States	A	A	USD	1.02	Plug Out at Vehicle	540	30102	254811
A	A	Georgia Tech	2/13/2015 12:47	EST	2/13/2015 13:45	EST	2/13/2015 10:46	0:58:39	0:58:15	4.352	1.828	0.546	Level 2	2	J1772	A	A	A	A	30308	United States	A	A	USD	0.83	Customer	539	30269	323807
A	A	Georgia Tech	2/13/2015 11:50	EST	2/13/2015 13:02	EST	2/13/2015 10:04	1:11:40	1:11:24	4.341	1.823	0.545	Level 2	1	J1772	A	A	A	A	30308	United States	A	A	USD	1.02	Plug Out at Vehicle	538	30253	345151
A	A	Georgia Tech	2/13/2015 7:43	EST	2/13/2015 12:34	EST	2/13/2015 9:36	4:50:48	3:19:30	7.857	3.3	0.986	Level 2	2	J1772	A	A	A	A	30308	United States	A	A	USD	4.12	Plug Out at Vehicle	536	30062	261355
A	A	Georgia Tech	2/13/2015 9:33	EST	2/13/2015 11:32	EST	2/13/2015 8:32	1:58:46	1:58:14	6.075	2.551	0.762	Level 2	1	J1772	A	A	A	A	30308	United States	A	A	USD	1.68	Plug Out at Vehicle	537	N/A
A	A	Georgia Tech	2/13/2015 7:00	EST	2/13/2015 9:24	EST	2/13/2015 6:26	2:24:09	2:23:58	7.758	3.258	0.974	Level 2	1	J1772	A	A	A	A	30308	United States	A	A	USD	2.04	Plug Out at Vehicle	535	30043	320245
A	A	Georgia Tech	2/12/2015 17:30	EST	2/12/2015 19:08	EST	2/12/2015 16:11	1:37:47	1:37:25	9.55	4.011	1.199	Level 2	2	J1772	A	A	A	A	30308	United States	A	A	USD	1.39	Plug Out at Vehicle	790	N/A
A	A	Georgia Tech	2/12/2015 7:09	EST	2/12/2015 10:33	EST	2/12/2015 14:48	3:24:31	3:24:24	11.275	4.735	1.415	Level 2	1	J1772	A	A	A	A	30308	United States	A	A	USD	2.9	CPS Server	531	30346	300523
A	A	Georgia Tech	2/12/2015 15:23	EST	2/12/2015 16:25	EST	2/12/2015 13:27	1:02:10	1:01:50	6.061	2.546	0.761	Level 2	2	J1772	A	A	A	A	30308	United States	A	A	USD	0.88	Customer	534	30350	335135
A	A	Georgia Tech	2/12/2015 14:55	EST	2/12/2015 16:19	EST	2/12/2015 13:21	1:24:00	1:23:29	4.019	1.688	0.504	Level 2	2	J1772	A	A	A	A	30308	United States	A	A	USD	1.19	Customer	789	30308	209813
A	A	Georgia Tech	2/12/2015 13:48	EST	2/12/2015 16:18	EST	2/12/2015 13:20	2:29:54	2:29:45	9.085	3.816	1.14	Level 2	1	J1772	A	A	A	A	30308	United States	A	A	USD	2.12	Plug Out at Vehicle	788	30101	250761
A	A	Georgia Tech	2/12/2015 13:04	EST	2/12/2015 15:10	EST	2/12/2015 12:12	2:05:58	1:54:49	5.153	2.164	0.647	Level 2	2	J1772	A	A	A	A	30308	United States	A	A	USD	1.78	Plug Out at Vehicle	533	30253	345151
A	A	Georgia Tech	2/12/2015 7:11	EST	2/12/2015 14:27	EST	2/12/2015 11:28	7:15:43	6:20:20	19.28	8.098	2.42	Level 2	2	J1772	A	A	A	A	30308	United States	A	A	USD	6.17	Plug Out at Vehicle	786	30622	217113
A	A	Georgia Tech	2/12/2015 7:45	EST	2/12/2015 13:19	EST	2/12/2015 10:20	5:34:04	4:47:36	12.334	5.18	1.548	Level 2	1	J1772	A	A	A	A	30308	United States	A	A	USD	4.73	Plug Out at Vehicle	787	30062	261355
A	A	Georgia Tech	2/12/2015 7:11	EST	2/12/2015 10:24	EST	2/12/2015 7:26	3:12:37	3:12:16	9.975	4.19	1.252	Level 2	2	J1772	A	A	A	A	30308	United States	A	A	USD	2.73	Plug Out at Vehicle	532	30102	254811
A	A	Georgia Tech	2/11/2015 17:26	EST	2/11/2015 20:37	EST	2/11/2015 17:38	3:10:35	3:10:19	12.815	5.382	1.608	Level 2	1	J1772	A	A	A	A	30308	United States	A	A	USD	2.7	Plug Out at Vehicle	785	30360	200169
A	A	Georgia Tech	2/11/2015 13:12	EST	2/11/2015 16:39	EST	2/11/2015 13:40	3:27:22	3:27:05	13.826	5.807	1.735	Level 2	1	J1772	A	A	A	A	30308	United States	A	A	USD	2.94	Plug Out at Vehicle	783	30253	345151
A	A	Georgia Tech	2/11/2015 16:38	EST	2/11/2015 16:40	EST	2/11/2015 13:40	0:02:00	0:00:00	0	0	0	Level 2	2	J1772	A	A	A	A	30308	United States	A	A	USD	0	Timeout	784	30269	323807
A	A	Georgia Tech	2/11/2015 11:39	EST	2/11/2015 16:39	EST	2/11/2015 13:40	4:59:42	4:37:06	12.408	5.211	1.557	Level 2	2	J1772	A	A	A	A	30308	United States	A	A	USD	4.25	Customer	530	30269	323807
A	A	Georgia Tech	2/11/2015 9:40	EST	2/11/2015 16:12	EST	2/11/2015 13:14	6:32:08	4:48:07	18.272	7.674	2.293	Level 2	1	J1772	A	A	A	A	30308	United States	A	A	USD	5.56	Plug Out at Vehicle	529	30622	217113
A	A	Georgia Tech	2/11/2015 8:05	EST	2/11/2015 13:24	EST	2/11/2015 10:26	5:18:54	3:57:31	9.594	4.03	1.204	Level 2	2	J1772	A	A	A	A	30308	United States	A	A	USD	4.52	Plug Out at Vehicle	782	30043	251467
A	A	Georgia Tech	2/11/2015 6:23	EST	2/11/2015 11:40	EST	2/11/2015 8:42	5:17:58	4:43:32	12.967	5.446	1.627	Level 2	1	J1772	A	A	A	A	30308	United States	A	A	USD	4.5	Plug Out at Vehicle	781	30114	235945
A	A	Georgia Tech	2/10/2015 16:01	EST	2/10/2015 18:19	EST	2/10/2015 15:20	2:18:36	2:06:29	4.789	2.011	0.601	Level 2	2	J1772	A	A	A	A	30308	United States	A	A	USD	1.96	Plug Out at Vehicle	780	30253	345151
A	A	Georgia Tech	2/10/2015 7:06	EST	2/10/2015 17:38	EST	2/10/2015 14:40	10:32:08	6:11:21	19.524	8.2	2.45	Level 2	1	J1772	A	A	A	A	30308	United States	A	A	USD	8.96	Plug Out at Vehicle	527	30622	217113
A	A	Georgia Tech	2/10/2015 13:26	EST	2/10/2015 16:05	EST	2/10/2015 13:07	2:39:08	2:38:50	14.033	5.894	1.761	Level 2	1	J1772	A	A	A	A	30308	United States	A	A	USD	2.25	Customer	779	30269	323807
A	A	Georgia Tech	2/10/2015 9:08	EST	2/10/2015 13:42	EST	2/10/2015 10:44	4:34:10	4:33:54	17.313	7.272	2.173	Level 2	2	J1772	A	A	A	A	30308	United States	A	A	USD	3.88	Customer	778	30309	271927
A	A	Georgia Tech	2/10/2015 7:54	EST	2/10/2015 13:28	EST	2/10/2015 10:30	5:33:50	4:26:36	11.27	4.733	1.414	Level 2	2	J1772	A	A	A	A	30308	United States	A	A	USD	4.73	Plug Out at Vehicle	528	30062	261355
A	A	Georgia Tech	2/10/2015 6:07	EST	2/10/2015 11:49	EST	2/10/2015 8:50	5:42:09	5:16:41	15.352	6.448	1.927	Level 2	1	J1772	A	A	A	A	30308	United States	A	A	USD	4.85	Plug Out at Vehicle	777	30114	235945
A	A	Georgia Tech	2/9/2015 17:37	EST	2/9/2015 21:01	EST	2/9/2015 18:02	3:24:54	2:37:49	9.568	4.019	1.201	Level 2	1	J1772	A	A	A	A	30308	United States	A	A	USD	2.9	Plug Out at Vehicle	776	30360	200169
A	A	Georgia Tech	2/9/2015 7:19	EST	2/9/2015 10:36	EST	2/9/2015 11:12	3:16:23	2:53:39	11.164	4.689	1.401	Level 2	1	J1772	A	A	A	A	30308	United States	A	A	USD	2.78	CPS Server	525	30346	300523
A	A	Georgia Tech	2/9/2015 9:06	EST	2/9/2015 13:27	EST	2/9/2015 10:28	4:21:04	2:49:05	7.885	3.312	0.99	Level 2	2	J1772	A	A	A	A	30308	United States	A	A	USD	3.7	Plug Out at Vehicle	526	30622	217113
A	A	Georgia Tech	2/9/2015 7:57	EST	2/9/2015 13:08	EST	2/9/2015 10:10	5:10:26	5:10:14	17.425	7.319	2.187	Level 2	2	J1772	A	A	A	A	30308	United States	A	A	USD	4.4	Plug Out at Vehicle	775	30253	345151
A	A	Georgia Tech	2/9/2015 6:49	EST	2/9/2015 11:57	EST	2/9/2015 8:58	5:07:59	3:41:20	9.837	4.132	1.235	Level 2	1	J1772	A	A	A	A	30308	United States	A	A	USD	4.36	Plug Out at Vehicle	774	30114	235945
A	A	Georgia Tech	2/8/2015 19:10	EST	2/8/2015 19:57	EST	2/8/2015 16:58	0:46:38	0:46:24	4.441	1.865	0.557	Level 2	2	J1772	A	A	A	A	30308	United States	A	A	USD	0.66	Plug Out at Vehicle	773	30253	345151
A	A	Georgia Tech	2/7/2015 11:29	EST	2/7/2015 14:23	EST	2/7/2015 11:24	2:53:36	2:32:06	9.778	4.107	1.227	Level 2	1	J1772	A	A	A	A	30308	United States	A	A	USD	2.46	Plug Out at Vehicle	524	30701	338179
A	A	Georgia Tech	2/7/2015 7:42	EST	2/7/2015 11:15	EST	2/7/2015 9:58	3:33:03	2:43:29	10.226	4.295	1.283	Level 2	1	J1772	A	A	A	A	30308	United States	A	A	USD	3.02	CPS Server	1423312961	30004	268993
A	A	Georgia Tech	2/6/2015 14:17	EST	2/6/2015 21:20	EST	2/6/2015 18:22	7:03:37	3:31:20	13.188	5.539	1.655	Level 2	2	J1772	A	A	A	A	30308	United States	A	A	USD	6	Plug Out at Vehicle	1423250220	30004	268993
A	A	Georgia Tech	2/6/2015 12:33	EST	2/6/2015 15:36	EST	2/6/2015 12:38	3:02:26	3:02:20	8.429	3.54	1.058	Level 2	2	J1772	A	A	A	A	30308	United States	A	A	USD	2.58	Plug Out at Vehicle	522	30114	235945
A	A	Georgia Tech	2/6/2015 8:57	EST	2/6/2015 14:43	EST	2/6/2015 11:44	5:46:15	5:46:07	21.802	9.157	2.736	Level 2	1	J1772	A	A	A	A	30308	United States	A	A	USD	4.91	Plug Out at Vehicle	772	30622	217113
A	A	Georgia Tech	2/6/2015 12:36	EST	2/6/2015 14:30	EST	2/6/2015 11:32	1:53:16	1:52:50	5.88	2.47	0.738	Level 2	1	J1772	A	A	A	A	30308	United States	A	A	USD	1.6	Plug Out at Vehicle	523	30253	345151
A	A	Georgia Tech	2/6/2015 7:39	EST	2/6/2015 12:32	EST	2/6/2015 9:34	4:52:48	4:02:06	12.384	5.201	1.554	Level 2	1	J1772	A	A	A	A	30308	United States	A	A	USD	4.15	Plug Out at Vehicle	521	30062	261355
A	A	Georgia Tech	2/6/2015 8:25	EST	2/6/2015 12:05	EST	2/6/2015 9:06	3:39:41	3:39:25	12.102	5.083	1.519	Level 2	2	J1772	A	A	A	A	30308	United States	A	A	USD	3.11	Plug Out at Vehicle	1423229111	30033	285613
A	A	Georgia Tech	2/6/2015 8:43	EST	2/6/2015 12:03	EST	2/6/2015 9:04	3:20:16	3:19:50	10.676	4.484	1.34	Level 2	2	J1772	A	A	A	A	30308	United States	A	A	USD	2.84	Plug Out at Vehicle	1423230175	30345	183185
A	A	Georgia Tech	2/6/2015 6:37	EST	2/6/2015 8:40	EST	2/6/2015 5:42	2:02:54	2:02:39	7.262	3.05	0.911	Level 2	1	J1772	A	A	A	A	30308	United States	A	A	USD	1.74	Plug Out at Vehicle	771	30114	235945
A	A	Georgia Tech	2/5/2015 17:43	EST	2/5/2015 21:03	EST	2/5/2015 18:06	3:20:15	2:37:10	8.468	3.557	1.063	Level 2	1	J1772	A	A	A	A	30308	United States	A	A	USD	2.84	Plug Out at Vehicle	770	30082	207597
A	A	Georgia Tech	2/5/2015 11:53	EST	2/5/2015 15:30	EST	2/5/2015 12:32	3:37:02	2:24:15	9.219	3.872	1.157	Level 2	1	J1772	A	A	A	A	30308	United States	A	A	USD	3.07	Customer	769	30144	233769
A	A	Georgia Tech	2/5/2015 13:55	EST	2/5/2015 14:54	EST	2/5/2015 12:17	0:58:48	0:58:33	5.726	2.405	0.719	Level 2	1	J1772	A	A	A	A	30308	United States	A	A	USD	0.83	Customer	520	30004	354671
A	A	Georgia Tech	2/5/2015 13:54	EST	2/5/2015 13:54	EST	2/5/2015 10:54	0:00:04	0:00:00	0	0	0	Level 2	1	J1772	A	A	A	A	30308	United States	A	A	USD	0	Customer	519	30004	354671
A	A	Georgia Tech	2/5/2015 7:30	EST	2/5/2015 13:30	EST	2/5/2015 10:32	6:00:09	5:53:37	18.319	7.694	2.299	Level 2	1	J1772	A	A	A	A	30308	United States	A	A	USD	5.1	Plug Out at Vehicle	518	30622	217113
A	A	Georgia Tech	2/5/2015 7:04	EST	2/5/2015 11:50	EST	2/5/2015 8:52	4:45:37	4:45:17	15.359	6.451	1.927	Level 2	2	J1772	A	A	A	A	30308	United States	A	A	USD	4.05	Plug Out at Vehicle	768	30019	337307
A	A	Georgia Tech	2/5/2015 6:36	EST	2/5/2015 11:44	EST	2/5/2015 8:46	5:07:58	5:07:46	12.336	5.181	1.548	Level 2	1	J1772	A	A	A	A	30308	United States	A	A	USD	4.36	Plug Out at Vehicle	767	30114	235945
A	A	Georgia Tech	2/5/2015 7:01	EST	2/5/2015 11:20	EST	2/5/2015 8:22	4:19:02	4:18:45	14.575	6.122	1.829	Level 2	2	J1772	A	A	A	A	30308	United States	A	A	USD	3.67	Plug Out at Vehicle	516	30096	279367
A	A	Georgia Tech	2/5/2015 7:01	EST	2/5/2015 7:04	EST	2/5/2015 4:06	0:02:01	0:01:34	0.081	0.034	0.01	Level 2	1	J1772	A	A	A	A	30308	United States	A	A	USD	0	Plug Out at Vehicle	517	30019	337307
A	A	Georgia Tech	2/4/2015 18:32	EST	2/4/2015 21:36	EST	2/4/2015 18:38	3:04:24	2:15:14	7.045	2.959	0.884	Level 2	1	J1772	A	A	A	A	30308	United States	A	A	USD	2.61	Plug Out at Vehicle	515	N/A
A	A	Georgia Tech	2/4/2015 17:27	EST	2/4/2015 21:00	EST	2/4/2015 18:12	3:33:48	3:00:45	8.973	3.768	1.126	Level 2	2	J1772	A	A	A	A	30308	United States	A	A	USD	3.03	Plug Out at Vehicle	766	30360	200169
A	A	Georgia Tech	2/4/2015 16:46	EST	2/4/2015 18:09	EST	2/4/2015 15:23	1:23:31	1:23:19	8.226	3.455	1.032	Level 2	1	J1772	A	A	A	A	30308	United States	A	A	USD	1.18	Customer	514	30350	335135
A	A	Georgia Tech	2/4/2015 12:47	EST	2/4/2015 18:08	EST	2/4/2015 15:10	5:21:58	4:03:00	15.678	6.585	1.968	Level 2	1	J1772	A	A	A	A	30308	United States	A	A	USD	4.56	Plug Out at Vehicle	765	30101	250761
A	A	Georgia Tech	2/4/2015 11:59	EST	2/4/2015 12:01	EST	2/4/2015 10:07	0:02:01	0:00:00	0	0	0	Level 2	2	J1772	A	A	A	A	30308	United States	A	A	USD	0	Timeout	764	30269	323807
A	A	Georgia Tech	2/4/2015 8:14	EST	2/4/2015 12:32	EST	2/4/2015 9:44	4:17:24	2:24:50	7.646	3.211	0.96	Level 2	1	J1772	A	A	A	A	30308	United States	A	A	USD	3.65	Plug Out at Vehicle	512	30062	261355
A	A	Georgia Tech	2/4/2015 10:35	EST	2/4/2015 11:59	EST	2/4/2015 9:16	1:23:26	1:22:54	4.523	1.9	0.568	Level 2	2	J1772	A	A	A	A	30308	United States	A	A	USD	1.18	Plug Out at Vehicle	763	30269	323807
A	A	Georgia Tech	2/4/2015 6:22	EST	2/4/2015 12:07	EST	2/4/2015 9:08	5:45:04	4:52:25	13.474	5.659	1.691	Level 2	1	J1772	A	A	A	A	30308	United States	A	A	USD	4.89	Plug Out at Vehicle	761	30114	235945
A	A	Georgia Tech	2/4/2015 9:25	EST	2/4/2015 10:48	EST	2/4/2015 8:00	1:23:32	1:23:14	2.656	1.115	0.333	Level 2	2	J1772	A	A	A	A	30308	United States	A	A	USD	1.18	Customer	513	30308	209813
A	A	Georgia Tech	2/4/2015 8:53	EST	2/4/2015 10:23	EST	2/4/2015 7:24	1:29:15	1:28:44	4.634	1.946	0.582	Level 2	2	J1772	A	A	A	A	30308	United States	A	A	USD	1.26	Plug Out at Vehicle	762	30068	260891
A	A	Georgia Tech	2/3/2015 18:23	EST	2/3/2015 20:01	EST	2/3/2015 17:03	1:38:08	1:37:59	9.576	4.022	1.202	Level 2	1	J1772	A	A	A	A	30308	United States	A	A	USD	1.39	Plug Out at Vehicle	511	N/A
A	A	Georgia Tech	2/3/2015 17:52	EST	2/3/2015 18:57	EST	2/3/2015 16:09	1:05:00	1:03:54	6.093	2.559	0.765	Level 2	2	J1772	A	A	A	A	30308	United States	A	A	USD	0.92	Plug Out at Vehicle	1423003909	30024	356131
A	A	Georgia Tech	2/3/2015 13:40	EST	2/3/2015 14:50	EST	2/3/2015 11:53	1:10:01	1:09:43	6.144	2.581	0.771	Level 2	1	J1772	A	A	A	A	30308	United States	A	A	USD	0.99	Plug Out at Vehicle	510	30306	254595
A	A	Georgia Tech	2/3/2015 7:39	EST	2/3/2015 13:39	EST	2/3/2015 10:40	5:59:16	5:59:31	20.285	8.52	2.546	Level 2	1	J1772	A	A	A	A	30308	United States	A	A	USD	5.09	Plug Out at Vehicle	759	30622	217113
A	A	Georgia Tech	2/3/2015 8:27	EST	2/3/2015 13:01	EST	2/3/2015 10:02	4:34:02	4:33:46	14.247	5.984	1.788	Level 2	2	J1772	A	A	A	A	30308	United States	A	A	USD	3.88	Plug Out at Vehicle	760	30102	254811
A	A	Georgia Tech	2/3/2015 8:15	EST	2/3/2015 12:10	EST	2/3/2015 9:12	3:55:09	3:49:55	11.356	4.769	1.425	Level 2	2	J1772	A	A	A	A	30308	United States	A	A	USD	3.33	Plug Out at Vehicle	509	30062	261355
A	A	Georgia Tech	2/3/2015 6:58	EST	2/3/2015 9:26	EST	2/3/2015 6:28	2:27:50	2:27:41	11.482	4.822	1.441	Level 2	1	J1772	A	A	A	A	30308	United States	A	A	USD	2.09	Plug Out at Vehicle	508	30019	337307
A	A	Georgia Tech	2/2/2015 12:05	EST	2/2/2015 20:58	EST	2/2/2015 18:00	8:53:18	4:30:55	12.677	5.324	1.591	Level 2	2	J1772	A	A	A	A	30308	United States	A	A	USD	7.56	Plug Out at Vehicle	758	30360	200169
A	A	Georgia Tech	2/2/2015 13:52	EST	2/2/2015 16:09	EST	2/2/2015 13:22	2:16:54	2:16:41	13.155	5.525	1.651	Level 2	1	J1772	A	A	A	A	30308	United States	A	A	USD	1.94	Customer	507	30309	271927
A	A	Georgia Tech	2/2/2015 11:49	EST	2/2/2015 14:34	EST	2/2/2015 12:36	2:45:03	2:44:55	9.515	3.996	1.194	Level 2	1	J1772	A	A	A	A	30308	United States	A	A	USD	2.34	Customer	757	30269	323807
A	A	Georgia Tech	2/2/2015 7:33	EST	2/2/2015 12:34	EST	2/2/2015 9:36	5:01:07	4:20:36	19.561	8.216	2.455	Level 2	1	J1772	A	A	A	A	30308	United States	A	A	USD	4.27	Plug Out at Vehicle	506	30622	217113
A	A	Georgia Tech	2/2/2015 6:36	EST	2/2/2015 11:42	EST	2/2/2015 8:44	5:06:41	5:06:40	15.647	6.572	1.964	Level 2	1	J1772	A	A	A	A	30308	United States	A	A	USD	4.34	Plug Out at Vehicle	755	30114	235945
A	A	Georgia Tech	2/2/2015 7:13	EST	2/2/2015 9:11	EST	2/2/2015 6:12	1:57:59	1:57:30	6.129	2.574	0.769	Level 2	2	J1772	A	A	A	A	30308	United States	A	A	USD	1.67	Plug Out at Vehicle	756	30346	300523
A	A	Georgia Tech	2/1/2015 11:23	EST	2/1/2015 12:43	EST	2/1/2015 9:44	1:19:53	1:19:44	7.743	3.252	0.972	Level 2	1	J1772	A	A	A	A	30308	United States	A	A	USD	1.13	Customer	754	30318	269487
A	A	Georgia Tech	1/31/2015 10:00	EST	1/31/2015 13:06	EST	1/31/2015 10:08	3:06:26	3:06:15	17.785	7.47	2.232	Level 2	2	J1772	A	A	A	A	30308	United States	A	A	USD	2.64	Plug Out at Vehicle	1422716389	30033	285613
A	A	Georgia Tech	1/31/2015 9:51	EST	1/31/2015 13:06	EST	1/31/2015 10:08	3:14:45	3:04:05	12.137	5.098	1.523	Level 2	1	J1772	A	A	A	A	30308	United States	A	A	USD	2.76	Plug Out at Vehicle	1422715888	30016	335549
A	A	Georgia Tech	1/31/2015 9:51	EST	1/31/2015 9:53	EST	1/31/2015 6:53	0:02:00	0:00:00	0	0	0	Level 2	1	J1772	A	A	A	A	30308	United States	A	A	USD	0	Timeout	1422715859	30016	335549
A	A	Georgia Tech	1/30/2015 14:46	EST	1/30/2015 17:16	EST	1/30/2015 20:18	2:30:08	2:29:53	14.428	6.06	1.811	Level 2	1	J1772	A	A	A	A	30308	United States	A	A	USD	2.13	Customer	505	30309	271927
A	A	Georgia Tech	1/30/2015 14:30	EST	1/30/2015 16:42	EST	1/30/2015 13:44	2:12:18	2:11:55	5.487	2.305	0.689	Level 2	2	J1772	A	A	A	A	30308	United States	A	A	USD	1.87	Customer	753	30308	209813
A	A	Georgia Tech	1/30/2015 7:57	EST	1/30/2015 13:16	EST	1/30/2015 10:18	5:18:56	4:25:10	12.041	5.057	1.511	Level 2	2	J1772	A	A	A	A	30308	United States	A	A	USD	4.52	Plug Out at Vehicle	504	30062	261355
A	A	Georgia Tech	1/30/2015 10:12	EST	1/30/2015 12:00	EST	1/30/2015 9:02	1:48:11	1:47:39	6.48	2.722	0.813	Level 2	2	J1772	A	A	A	A	30308	United States	A	A	USD	1.53	Customer	752	30350	335135
A	A	Georgia Tech	1/30/2015 6:43	EST	1/30/2015 11:42	EST	1/30/2015 8:44	4:59:01	4:58:46	15.585	6.546	1.956	Level 2	1	J1772	A	A	A	A	30308	United States	A	A	USD	4.24	Plug Out at Vehicle	751	30114	235945
A	A	Georgia Tech	1/30/2015 7:41	EST	1/30/2015 10:38	EST	1/30/2015 7:40	2:56:21	2:56:11	9.9	4.158	1.242	Level 2	1	J1772	A	A	A	A	30308	United States	A	A	USD	2.5	Plug Out at Vehicle	503	30102	254811
A	A	Georgia Tech	1/29/2015 17:28	EST	1/29/2015 21:12	EST	1/29/2015 18:14	3:44:23	3:44:04	10.433	4.382	1.309	Level 2	1	J1772	A	A	A	A	30308	United States	A	A	USD	3.18	Plug Out at Vehicle	750	30062	250315
A	A	Georgia Tech	1/29/2015 10:46	EST	1/29/2015 14:57	EST	1/29/2015 11:58	4:10:59	2:39:35	8.859	3.721	1.112	Level 2	1	J1772	A	A	A	A	30308	United States	A	A	USD	3.56	Plug Out at Vehicle	502	30076	307599
A	A	Georgia Tech	1/29/2015 9:59	EST	1/29/2015 13:20	EST	1/29/2015 10:22	3:20:12	3:19:56	11.775	4.945	1.478	Level 2	2	J1772	A	A	A	A	30308	United States	A	A	USD	2.84	Customer	749	30269	323807
A	A	Georgia Tech	1/29/2015 9:57	EST	1/29/2015 11:43	EST	1/29/2015 8:44	1:45:52	1:45:40	5.382	2.261	0.675	Level 2	1	J1772	A	A	A	A	30308	United States	A	A	USD	1.5	Plug Out at Vehicle	748	30082	275669
A	A	Georgia Tech	1/29/2015 6:42	EST	1/29/2015 7:51	EST	1/29/2015 4:52	1:09:00	1:08:09	4.117	1.729	0.517	Level 2	1	J1772	A	A	A	A	30308	United States	A	A	USD	0.98	Customer	747	30268	240083
A	A	Georgia Tech	1/28/2015 17:46	EST	1/28/2015 21:00	EST	1/28/2015 18:02	3:13:43	2:50:20	9.189	3.859	1.153	Level 2	1	J1772	A	A	A	A	30308	United States	A	A	USD	2.74	Plug Out at Vehicle	501	30360	200169
A	A	Georgia Tech	1/28/2015 16:58	EST	1/28/2015 20:59	EST	1/28/2015 18:00	4:01:08	4:00:40	11.984	5.033	1.504	Level 2	1	J1772	A	A	A	A	30308	United States	A	A	USD	3.42	Plug Out at Vehicle	746	30062	250315
A	A	Georgia Tech	1/28/2015 16:42	EST	1/28/2015 17:54	EST	1/28/2015 14:56	1:12:04	1:11:49	4.551	1.911	0.571	Level 2	2	J1772	A	A	A	A	30308	United States	A	A	USD	1.02	Customer	745	30350	335135
A	A	Georgia Tech	1/28/2015 12:26	EST	1/28/2015 17:05	EST	1/28/2015 14:06	4:38:12	3:24:10	8.067	3.388	1.012	Level 2	1	J1772	A	A	A	A	30308	United States	A	A	USD	3.94	Plug Out at Vehicle	1422466010	30062	261355
A	A	Georgia Tech	1/28/2015 10:22	EST	1/28/2015 14:41	EST	1/28/2015 11:42	4:19:22	4:18:34	18.778	7.887	2.357	Level 2	2	J1772	A	A	A	A	30308	United States	A	A	USD	3.67	Customer	744	30269	323807
A	A	Georgia Tech	1/28/2015 7:13	EST	1/28/2015 14:13	EST	1/28/2015 11:14	7:00:24	6:25:46	20.281	8.518	2.545	Level 2	2	J1772	A	A	A	A	30308	United States	A	A	USD	5.96	Plug Out at Vehicle	500	30622	217113
A	A	Georgia Tech	1/28/2015 9:32	EST	1/28/2015 12:20	EST	1/28/2015 9:22	2:48:07	2:47:45	3.386	1.422	0.425	Level 2	1	J1772	A	A	A	A	30308	United States	A	A	USD	2.38	Customer	743	30308	209813
A	A	Georgia Tech	1/28/2015 7:06	EST	1/28/2015 11:32	EST	1/28/2015 8:34	4:25:57	4:25:10	14.069	5.909	1.766	Level 2	1	J1772	A	A	A	A	30308	United States	A	A	USD	3.77	Customer	499	30019	337307
A	A	Georgia Tech	1/28/2015 8:11	EST	1/28/2015 10:18	EST	1/28/2015 7:20	2:06:43	2:06:06	7.815	3.282	0.981	Level 2	2	J1772	A	A	A	A	30308	United States	A	A	USD	1.8	Plug Out at Vehicle	742	30102	254811
A	A	Georgia Tech	1/28/2015 7:13	EST	1/28/2015 9:02	EST	1/28/2015 6:04	1:49:30	1:49:10	6.193	2.601	0.777	Level 2	1	J1772	A	A	A	A	30308	United States	A	A	USD	1.55	Customer	741	30268	240083
A	A	Georgia Tech	1/27/2015 19:09	EST	1/27/2015 21:34	EST	1/27/2015 18:36	2:24:03	2:23:50	8.696	3.652	1.091	Level 2	1	J1772	A	A	A	A	30308	United States	A	A	USD	2.04	Plug Out at Vehicle	740	30082	207597
A	A	Georgia Tech	1/27/2015 18:06	EST	1/27/2015 20:43	EST	1/27/2015 17:44	2:37:35	2:37:20	14.675	6.164	1.842	Level 2	1	J1772	A	A	A	A	30308	United States	A	A	USD	2.23	Plug Out at Vehicle	498	N/A
A	A	Georgia Tech	1/27/2015 15:38	EST	1/27/2015 18:37	EST	1/27/2015 17:02	2:58:28	2:58:20	14.136	5.937	1.774	Level 2	1	J1772	A	A	A	A	30308	United States	A	A	USD	2.53	Plug Out at Vehicle	739	30269	323807
A	A	Georgia Tech	1/27/2015 12:41	EST	1/27/2015 17:09	EST	1/27/2015 14:10	4:27:46	4:08:10	10.13	4.255	1.271	Level 2	1	J1772	A	A	A	A	30308	United States	A	A	USD	3.79	Plug Out at Vehicle	497	30062	261355
A	A	Georgia Tech	1/27/2015 8:14	EST	1/27/2015 16:14	EST	1/27/2015 13:56	8:00:28	3:42:40	8.9	3.738	1.117	Level 2	2	J1772	A	A	A	A	30308	United States	A	A	USD	6.81	Plug Out at Vehicle	1422364446	30044	275079
A	A	Georgia Tech	1/27/2015 9:18	EST	1/27/2015 16:23	EST	1/27/2015 13:54	7:05:08	4:55:55	13.201	5.544	1.657	Level 2	2	J1772	A	A	A	A	30308	United States	A	A	USD	6.02	Plug Out at Vehicle	496	30134	226753
A	A	Georgia Tech	1/27/2015 12:01	EST	1/27/2015 15:12	EST	1/27/2015 13:50	3:10:58	3:10:50	10.201	4.284	1.28	Level 2	1	J1772	A	A	A	A	30308	United States	A	A	USD	2.71	Plug Out at Vehicle	738	30102	254811
A	A	Georgia Tech	1/27/2015 6:56	EST	1/27/2015 12:38	EST	1/27/2015 9:40	5:42:11	5:41:57	20.217	8.491	2.537	Level 2	1	J1772	A	A	A	A	30308	United States	A	A	USD	4.85	Plug Out at Vehicle	494	30622	217113
A	A	Georgia Tech	1/27/2015 6:49	EST	1/27/2015 11:37	EST	1/27/2015 8:50	4:48:00	4:47:51	13.707	5.757	1.72	Level 2	1	J1772	A	A	A	A	30308	United States	A	A	USD	4.08	Plug Out at Vehicle	737	30114	235945
A	A	Georgia Tech	1/27/2015 7:55	EST	1/27/2015 8:52	EST	1/27/2015 5:54	0:57:11	0:56:44	2.969	1.247	0.373	Level 2	2	J1772	A	A	A	A	30308	United States	A	A	USD	0.81	Plug Out at Vehicle	495	30004	339185
A	A	Georgia Tech	1/26/2015 17:31	EST	1/26/2015 21:06	EST	1/26/2015 18:08	3:35:27	3:05:24	10.056	4.224	1.262	Level 2	1	J1772	A	A	A	A	30308	United States	A	A	USD	3.05	Plug Out at Vehicle	493	30360	200169
A	A	Georgia Tech	1/26/2015 16:52	EST	1/26/2015 19:00	EST	1/26/2015 16:02	2:08:10	2:08:00	12.457	5.232	1.563	Level 2	1	J1772	A	A	A	A	30308	United States	A	A	USD	1.82	Customer	736	30350	335135
A	A	Georgia Tech	1/26/2015 12:55	EST	1/26/2015 16:50	EST	1/26/2015 13:52	3:54:49	2:31:00	7.14	2.999	0.896	Level 2	1	J1772	A	A	A	A	30308	United States	A	A	USD	3.33	Plug Out at Vehicle	735	30318	269487
A	A	Georgia Tech	1/26/2015 10:29	EST	1/26/2015 13:32	EST	1/26/2015 11:04	3:03:03	3:02:45	10.556	4.433	1.325	Level 2	2	J1772	A	A	A	A	30308	United States	A	A	USD	2.59	Customer	492	30269	323807
A	A	Georgia Tech	1/26/2015 9:29	EST	1/26/2015 13:12	EST	1/26/2015 10:14	3:42:41	3:41:50	12.207	5.127	1.532	Level 2	1	J1772	A	A	A	A	30308	United States	A	A	USD	3.15	Plug Out at Vehicle	1422282554	30345	183185
A	A	Georgia Tech	1/26/2015 7:04	EST	1/26/2015 12:32	EST	1/26/2015 9:34	5:27:45	5:27:25	18.936	7.953	2.376	Level 2	2	J1772	A	A	A	A	30308	United States	A	A	USD	4.64	Plug Out at Vehicle	734	30622	217113
A	A	Georgia Tech	1/26/2015 6:40	EST	1/26/2015 11:35	EST	1/26/2015 8:36	4:54:53	4:24:55	10.88	4.57	1.365	Level 2	1	J1772	A	A	A	A	30308	United States	A	A	USD	4.18	Plug Out at Vehicle	733	30114	235945
A	A	Georgia Tech	1/26/2015 6:55	EST	1/26/2015 9:01	EST	1/26/2015 6:02	2:05:55	2:05:40	12.187	5.119	1.53	Level 2	1	J1772	A	A	A	A	30308	United States	A	A	USD	1.78	Plug Out at Vehicle	491	30019	337307
A	A	Georgia Tech	1/25/2015 12:40	EST	1/25/2015 15:21	EST	1/25/2015 12:22	2:40:55	2:40:40	11.809	4.96	1.482	Level 2	2	J1772	A	A	A	A	30308	United States	A	A	USD	2.28	Plug Out at Vehicle	732	30341	334905
A	A	Georgia Tech	1/24/2015 14:14	EST	1/24/2015 18:35	EST	1/24/2015 15:36	4:20:09	4:19:52	22.41	9.412	2.812	Level 2	2	J1772	A	A	A	A	30308	United States	A	A	USD	3.69	Plug Out at Vehicle	731	30350	335135
A	A	Georgia Tech	1/24/2015 7:14	EST	1/24/2015 17:34	EST	1/24/2015 14:36	10:19:53	2:54:29	10.978	4.611	1.378	Level 2	1	J1772	A	A	A	A	30308	United States	A	A	USD	8.78	Plug Out at Vehicle	1422101675	30141	275739
A	A	Georgia Tech	1/23/2015 19:10	EST	1/23/2015 21:36	EST	1/23/2015 18:38	2:26:29	2:26:05	10.678	4.485	1.34	Level 2	1	J1772	A	A	A	A	30308	United States	A	A	USD	2.08	Plug Out at Vehicle	1422058193	30141	275739
A	A	Georgia Tech	1/23/2015 15:21	EST	1/23/2015 21:36	EST	1/23/2015 18:38	6:14:51	4:08:46	12.679	5.325	1.591	Level 2	2	J1772	A	A	A	A	30308	United States	A	A	USD	5.31	Plug Out at Vehicle	1422044427	30004	268993
A	A	Georgia Tech	1/23/2015 11:29	EST	1/23/2015 17:33	EST	1/23/2015 14:36	6:04:55	3:38:16	9.577	4.022	1.202	Level 2	2	J1772	A	A	A	A	30308	United States	A	A	USD	5.17	Plug Out at Vehicle	486	30062	261355
A	A	Georgia Tech	1/23/2015 15:14	EST	1/23/2015 17:10	EST	1/23/2015 14:12	1:55:58	1:55:35	6.35	2.667	0.797	Level 2	1	J1772	A	A	A	A	30308	United States	A	A	USD	1.64	Plug Out at Vehicle	730	30318	305159
A	A	Georgia Tech	1/23/2015 12:56	EST	1/23/2015 17:06	EST	1/23/2015 14:08	4:10:46	4:10:25	11.53	4.843	1.447	Level 2	1	J1772	A	A	A	A	30308	United States	A	A	USD	3.55	Plug Out at Vehicle	487	30306	254595
A	A	Georgia Tech	1/23/2015 11:22	EST	1/23/2015 13:43	EST	1/23/2015 10:44	2:21:36	2:21:24	11.971	5.028	1.502	Level 2	2	J1772	A	A	A	A	30308	United States	A	A	USD	2.01	Customer	729	30269	323807
A	A	Georgia Tech	1/23/2015 6:49	EST	1/23/2015 12:33	EST	1/23/2015 9:34	5:43:34	5:27:05	20.108	8.445	2.524	Level 2	1	J1772	A	A	A	A	30308	United States	A	A	USD	4.87	Plug Out at Vehicle	484	30622	217113
A	A	Georgia Tech	1/23/2015 6:39	EST	1/23/2015 11:59	EST	1/23/2015 9:00	5:19:45	4:22:10	11.686	4.908	1.467	Level 2	1	J1772	A	A	A	A	30308	United States	A	A	USD	4.53	Plug Out at Vehicle	727	30114	235945
A	A	Georgia Tech	1/23/2015 7:58	EST	1/23/2015 10:26	EST	1/23/2015 7:28	2:27:50	2:27:39	7.648	3.212	0.96	Level 2	2	J1772	A	A	A	A	30308	United States	A	A	USD	2.09	Plug Out at Vehicle	485	30102	254811
A	A	Georgia Tech	1/23/2015 7:53	EST	1/23/2015 10:24	EST	1/23/2015 7:26	2:30:29	2:30:09	6.388	2.683	0.802	Level 2	2	J1772	A	A	A	A	30308	United States	A	A	USD	2.13	Plug Out at Vehicle	728	30068	260891
A	A	Georgia Tech	1/22/2015 12:02	EST	1/22/2015 18:24	EST	1/22/2015 15:36	6:21:55	6:08:41	21.906	9.201	2.749	Level 2	1	J1772	A	A	A	A	30308	United States	A	A	USD	5.41	Plug Out at Vehicle	483	30080	241607
A	A	Georgia Tech	1/22/2015 9:22	EST	1/22/2015 14:08	EST	1/22/2015 14:20	4:45:59	3:59:10	14.136	5.937	1.774	Level 2	2	J1772	A	A	A	A	30308	United States	A	A	USD	4.05	CPS Server	482	30346	300523
A	A	Georgia Tech	1/22/2015 7:15	EST	1/22/2015 13:18	EST	1/22/2015 10:32	6:02:55	6:02:41	18.705	7.856	2.348	Level 2	2	J1772	A	A	A	A	30308	United States	A	A	USD	5.14	Plug Out at Vehicle	726	30622	217113
A	A	Georgia Tech	1/22/2015 6:40	EST	1/22/2015 12:36	EST	1/22/2015 9:38	5:56:20	4:14:19	11.556	4.853	1.45	Level 2	1	J1772	A	A	A	A	30308	United States	A	A	USD	5.05	Plug Out at Vehicle	725	30114	235945
A	A	Georgia Tech	1/22/2015 6:58	EST	1/22/2015 10:15	EST	1/22/2015 7:16	3:16:56	3:00:50	11.807	4.959	1.482	Level 2	1	J1772	A	A	A	A	30308	United States	A	A	USD	2.79	Customer	481	30019	337307
A	A	Georgia Tech	1/21/2015 19:40	EST	1/21/2015 21:13	EST	1/21/2015 18:14	1:32:35	1:32:19	5.55	2.331	0.697	Level 2	1	J1772	A	A	A	A	30308	United States	A	A	USD	1.31	Customer	480	30062	250315
A	A	Georgia Tech	1/21/2015 16:40	EST	1/21/2015 21:10	EST	1/21/2015 18:12	4:29:49	4:16:10	12.902	5.419	1.619	Level 2	2	J1772	A	A	A	A	30308	United States	A	A	USD	3.82	Plug Out at Vehicle	723	N/A
A	A	Georgia Tech	1/21/2015 17:45	EST	1/21/2015 21:06	EST	1/21/2015 18:08	3:20:58	3:20:40	8.466	3.556	1.063	Level 2	1	J1772	A	A	A	A	30308	United States	A	A	USD	2.85	Plug Out at Vehicle	724	30360	200169
A	A	Georgia Tech	1/21/2015 14:57	EST	1/21/2015 19:07	EST	1/21/2015 16:08	4:09:21	4:08:29	16.188	6.799	2.032	Level 2	1	J1772	A	A	A	A	30308	United States	A	A	USD	3.53	Plug Out at Vehicle	479	30080	241607
A	A	Georgia Tech	1/21/2015 11:30	EST	1/21/2015 17:51	EST	1/21/2015 14:52	6:20:36	2:38:56	7.242	3.042	0.909	Level 2	2	J1772	A	A	A	A	30308	United States	A	A	USD	5.39	Plug Out at Vehicle	478	30062	261355
A	A	Georgia Tech	1/21/2015 13:14	EST	1/21/2015 17:12	EST	1/21/2015 14:15	3:57:38	1:37:39	3.019	1.268	0.379	Level 2	1	J1772	A	A	A	A	30308	United States	A	A	USD	3.37	Plug Out at Vehicle	722	30082	275669
A	A	Georgia Tech	1/21/2015 11:25	EST	1/21/2015 13:24	EST	1/21/2015 10:26	1:59:03	1:58:45	9.971	4.188	1.251	Level 2	2	J1772	A	A	A	A	30308	United States	A	A	USD	1.69	Customer	721	30269	323807
A	A	Georgia Tech	1/21/2015 7:20	EST	1/21/2015 12:18	EST	1/21/2015 9:20	4:58:34	4:58:15	18.683	7.847	2.345	Level 2	1	J1772	A	A	A	A	30308	United States	A	A	USD	4.23	Plug Out at Vehicle	476	30622	217113
A	A	Georgia Tech	1/21/2015 6:33	EST	1/21/2015 11:51	EST	1/21/2015 8:52	5:17:48	5:17:50	15.414	6.474	1.935	Level 2	1	J1772	A	A	A	A	30308	United States	A	A	USD	4.5	Plug Out at Vehicle	718	30114	235945
A	A	Georgia Tech	1/21/2015 10:29	EST	1/21/2015 10:31	EST	1/21/2015 7:31	0:01:59	0:00:00	0	0	0	Level 2	2	J1772	A	A	A	A	30308	United States	A	A	USD	0	Timeout	720	30009	322115
A	A	Georgia Tech	1/21/2015 7:14	EST	1/21/2015 10:28	EST	1/21/2015 7:30	3:14:12	3:13:50	10.111	4.246	1.269	Level 2	2	J1772	A	A	A	A	30308	United States	A	A	USD	2.75	Plug Out at Vehicle	719	30009	322115
A	A	Georgia Tech	1/21/2015 7:50	EST	1/21/2015 9:48	EST	1/21/2015 6:50	1:57:49	1:57:29	6.095	2.56	0.765	Level 2	2	J1772	A	A	A	A	30308	United States	A	A	USD	1.67	Plug Out at Vehicle	477	30102	254811
A	A	Georgia Tech	1/20/2015 18:03	EST	1/20/2015 22:21	EST	1/20/2015 19:22	4:17:57	3:09:14	13.575	5.702	1.704	Level 2	2	J1772	A	A	A	A	30308	United States	A	A	USD	3.65	Plug Out at Vehicle	475	30519	205981
A	A	Georgia Tech	1/20/2015 15:36	EST	1/20/2015 18:01	EST	1/20/2015 15:02	2:25:45	2:05:19	5.952	2.5	0.747	Level 2	2	J1772	A	A	A	A	30308	United States	A	A	USD	2.06	Customer	717	30308	209813
A	A	Georgia Tech	1/20/2015 9:46	EST	1/20/2015 15:44	EST	1/20/2015 12:46	5:57:34	5:57:21	19.58	8.223	2.457	Level 2	2	J1772	A	A	A	A	30308	United States	A	A	USD	5.07	Plug Out at Vehicle	474	30101	250761
A	A	Georgia Tech	1/20/2015 13:26	EST	1/20/2015 15:01	EST	1/20/2015 12:03	1:35:16	1:35:00	5.617	2.359	0.705	Level 2	1	J1772	A	A	A	A	30308	United States	A	A	USD	1.35	Plug Out at Vehicle	1421778368	30127	313511
A	A	Georgia Tech	1/20/2015 7:17	EST	1/20/2015 12:50	EST	1/20/2015 9:52	5:32:48	4:44:32	18.795	7.894	2.359	Level 2	1	J1772	A	A	A	A	30308	United States	A	A	USD	4.71	Plug Out at Vehicle	473	30622	217113
A	A	Georgia Tech	1/20/2015 9:45	EST	1/20/2015 11:43	EST	1/20/2015 8:44	1:57:51	1:57:34	4.302	1.807	0.54	Level 2	2	J1772	A	A	A	A	30308	United States	A	A	USD	1.67	Customer	716	30308	209813
A	A	Georgia Tech	1/20/2015 6:48	EST	1/20/2015 11:24	EST	1/20/2015 8:26	4:35:47	4:01:09	10.818	4.543	1.358	Level 2	1	J1772	A	A	A	A	30308	United States	A	A	USD	3.91	Plug Out at Vehicle	715	30114	235945
A	A	Georgia Tech	1/18/2015 10:58	EST	1/18/2015 12:02	EST	1/18/2015 9:04	1:03:45	1:03:29	6.32	2.654	0.793	Level 2	1	J1772	A	A	A	A	30308	United States	A	A	USD	0.9	Plug Out at Vehicle	714	N/A
A	A	Georgia Tech	1/17/2015 13:18	EST	1/17/2015 17:58	EST	1/17/2015 15:00	4:40:37	4:38:45	19.485	8.184	2.445	Level 2	1	J1772	A	A	A	A	30308	United States	A	A	USD	3.98	CPS Server	1421518689	30033	285613
A	A	Georgia Tech	1/16/2015 15:27	EST	1/16/2015 21:37	EST	1/16/2015 18:38	6:10:14	2:32:54	9.132	3.835	1.146	Level 2	2	J1772	A	A	A	A	30308	United States	A	A	USD	5.24	Plug Out at Vehicle	712	30004	268993
A	A	Georgia Tech	1/16/2015 12:50	EST	1/16/2015 17:27	EST	1/16/2015 14:28	4:36:42	4:11:04	12.507	5.253	1.57	Level 2	1	J1772	A	A	A	A	30308	United States	A	A	USD	3.92	Plug Out at Vehicle	472	30062	261355
A	A	Georgia Tech	1/16/2015 12:02	EST	1/16/2015 14:20	EST	1/16/2015 11:23	2:17:16	2:17:01	10.314	4.332	1.294	Level 2	1	J1772	A	A	A	A	30308	United States	A	A	USD	1.94	Plug Out at Vehicle	711	30102	254811
A	A	Georgia Tech	1/16/2015 12:05	EST	1/16/2015 14:18	EST	1/16/2015 11:20	2:12:28	2:12:05	7.8	3.276	0.979	Level 2	2	J1772	A	A	A	A	30308	United States	A	A	USD	1.88	Customer	471	30024	244457
A	A	Georgia Tech	1/16/2015 7:56	EST	1/16/2015 13:08	EST	1/16/2015 10:52	5:12:11	4:48:59	12.269	5.153	1.54	Level 2	2	J1772	A	A	A	A	30308	United States	A	A	USD	4.42	CPS Server	710	30346	300523
A	A	Georgia Tech	1/16/2015 7:11	EST	1/16/2015 12:33	EST	1/16/2015 9:34	5:21:11	5:20:56	19.737	8.29	2.477	Level 2	1	J1772	A	A	A	A	30308	United States	A	A	USD	4.55	Plug Out at Vehicle	469	30622	217113
A	A	Georgia Tech	1/16/2015 6:36	EST	1/16/2015 11:54	EST	1/16/2015 9:14	5:18:27	5:04:55	13.902	5.839	1.745	Level 2	1	J1772	A	A	A	A	30308	United States	A	A	USD	4.51	Plug Out at Vehicle	709	30114	235945
A	A	Georgia Tech	1/16/2015 7:55	EST	1/16/2015 11:15	EST	1/16/2015 8:16	3:19:08	3:18:46	10.033	4.214	1.259	Level 2	2	J1772	A	A	A	A	30308	United States	A	A	USD	2.82	Customer	470	30043	251467
A	A	Georgia Tech	1/15/2015 17:20	EST	1/15/2015 20:58	EST	1/15/2015 18:00	3:38:08	3:38:00	12.281	5.158	1.541	Level 2	1	J1772	A	A	A	A	30308	United States	A	A	USD	3.09	Plug Out at Vehicle	708	30062	250315
A	A	Georgia Tech	1/15/2015 10:48	EST	1/15/2015 17:00	EST	1/15/2015 14:02	6:12:52	3:49:30	9.903	4.159	1.243	Level 2	1	J1772	A	A	A	A	30308	United States	A	A	USD	5.28	Plug Out at Vehicle	705	30068	260891
A	A	Georgia Tech	1/15/2015 16:47	EST	1/15/2015 16:58	EST	1/15/2015 14:01	0:10:11	0:09:53	0.976	0.41	0.122	Level 2	2	J1772	A	A	A	A	30308	United States	A	A	USD	0.14	Plug Out at Vehicle	468	30338	207159
A	A	Georgia Tech	1/15/2015 15:14	EST	1/15/2015 16:44	EST	1/15/2015 13:47	1:30:17	1:29:59	7.053	2.962	0.885	Level 2	2	J1772	A	A	A	A	30308	United States	A	A	USD	1.28	Plug Out at Vehicle	467	30338	207159
A	A	Georgia Tech	1/15/2015 14:38	EST	1/15/2015 15:55	EST	1/15/2015 13:34	1:16:29	1:16:19	5.552	2.332	0.697	Level 2	1	J1772	A	A	A	A	30308	United States	A	A	USD	1.08	CPS Server	466	30346	300523
A	A	Georgia Tech	1/15/2015 15:29	EST	1/15/2015 15:52	EST	1/15/2015 12:55	0:23:06	0:22:44	1.179	0.495	0.148	Level 2	2	J1772	A	A	A	A	30308	United States	A	A	USD	0.33	Customer	707	30043	251467
A	A	Georgia Tech	1/15/2015 10:58	EST	1/15/2015 15:12	EST	1/15/2015 12:14	4:14:30	4:13:56	13.137	5.518	1.649	Level 2	2	J1772	A	A	A	A	30308	United States	A	A	USD	3.61	Customer	706	30269	323807
A	A	Georgia Tech	1/15/2015 8:27	EST	1/15/2015 13:18	EST	1/15/2015 11:36	4:51:07	4:34:11	18.278	7.677	2.294	Level 2	1	J1772	A	A	A	A	30308	United States	A	A	USD	4.12	CPS Server	465	30346	300523
A	A	Georgia Tech	1/15/2015 11:02	EST	1/15/2015 11:44	EST	1/15/2015 8:46	0:42:05	0:41:39	2.126	0.893	0.267	Level 2	2	J1772	A	A	A	A	30308	United States	A	A	USD	0.6	Plug Out at Vehicle	1421337705	N/A	1776
A	A	Georgia Tech	1/15/2015 6:33	EST	1/15/2015 8:28	EST	1/15/2015 5:30	1:55:22	1:55:05	6.939	2.915	0.871	Level 2	1	J1772	A	A	A	A	30308	United States	A	A	USD	1.63	Plug Out at Vehicle	704	30064	330521
A	A	Georgia Tech	1/14/2015 17:57	EST	1/14/2015 21:10	EST	1/14/2015 18:12	3:13:35	3:13:29	10.812	4.541	1.357	Level 2	2	J1772	A	A	A	A	30308	United States	A	A	USD	2.74	Plug Out at Vehicle	703	30062	250315
A	A	Georgia Tech	1/14/2015 14:16	EST	1/14/2015 19:32	EST	1/14/2015 16:34	5:16:48	2:49:33	9.039	3.796	1.134	Level 2	1	J1772	A	A	A	A	30308	United States	A	A	USD	4.49	Plug Out at Vehicle	464	30101	250761
A	A	Georgia Tech	1/14/2015 16:38	EST	1/14/2015 18:04	EST	1/14/2015 15:07	1:26:43	1:26:19	8.025	3.371	1.007	Level 2	1	J1772	A	A	A	A	30308	United States	A	A	USD	1.23	Customer	702	30350	335135
A	A	Georgia Tech	1/14/2015 13:21	EST	1/14/2015 15:27	EST	1/14/2015 13:52	2:06:05	2:05:40	9.208	3.868	1.156	Level 2	2	J1772	A	A	A	A	30308	United States	A	A	USD	1.79	CPS Server	698	30346	300523
A	A	Georgia Tech	1/14/2015 15:48	EST	1/14/2015 15:48	EST	1/14/2015 12:48	0:00:03	0:00:00	0	0	0	Level 2	1	J1772	A	A	A	A	30308	United States	A	A	USD	0	Customer	701	N/A
A	A	Georgia Tech	1/14/2015 12:19	EST	1/14/2015 14:26	EST	1/14/2015 11:29	2:06:44	2:06:25	6.952	2.92	0.872	Level 2	1	J1772	A	A	A	A	30308	United States	A	A	USD	1.8	Customer	697	30269	323807
A	A	Georgia Tech	1/14/2015 8:12	EST	1/14/2015 13:47	EST	1/14/2015 10:48	5:34:25	4:43:41	11.996	5.039	1.506	Level 2	2	J1772	A	A	A	A	30308	United States	A	A	USD	4.74	Plug Out at Vehicle	463	30062	261355
A	A	Georgia Tech	1/14/2015 6:38	EST	1/14/2015 13:17	EST	1/14/2015 10:18	6:39:04	6:18:40	16.789	7.051	2.107	Level 2	2	J1772	A	A	A	A	30308	United States	A	A	USD	5.65	Plug Out at Vehicle	695	30114	235945
A	A	Georgia Tech	1/14/2015 7:09	EST	1/14/2015 12:45	EST	1/14/2015 9:46	5:35:44	5:35:25	18.214	7.65	2.286	Level 2	1	J1772	A	A	A	A	30308	United States	A	A	USD	4.76	Plug Out at Vehicle	462	30622	217113
A	A	Georgia Tech	1/14/2015 9:33	EST	1/14/2015 11:23	EST	1/14/2015 8:24	1:49:37	1:49:09	5.752	2.416	0.722	Level 2	1	J1772	A	A	A	A	30308	United States	A	A	USD	1.55	Plug Out at Vehicle	696	30318	269487
A	A	Georgia Tech	1/14/2015 6:29	EST	1/14/2015 9:20	EST	1/14/2015 6:22	2:50:50	2:50:46	7.209	3.028	0.905	Level 2	1	J1772	A	A	A	A	30308	United States	A	A	USD	2.42	Plug Out at Vehicle	694	30064	330521
A	A	Georgia Tech	1/13/2015 8:03	EST	1/13/2015 14:52	EST	1/13/2015 18:12	6:48:19	6:11:08	17.611	7.397	2.21	Level 2	2	J1772	A	A	A	A	30308	United States	A	A	USD	5.78	CPS Server	691	30346	300523
A	A	Georgia Tech	1/13/2015 18:26	EST	1/13/2015 19:56	EST	1/13/2015 16:58	1:29:39	1:29:24	7.097	2.981	0.891	Level 2	1	J1772	A	A	A	A	30308	United States	A	A	USD	1.27	Plug Out at Vehicle	693	30076	307599
A	A	Georgia Tech	1/13/2015 8:10	EST	1/13/2015 17:55	EST	1/13/2015 14:56	9:45:44	3:59:20	9.9	4.158	1.242	Level 2	2	J1772	A	A	A	A	30308	United States	A	A	USD	8.3	Plug Out at Vehicle	459	30062	261355
A	A	Georgia Tech	1/13/2015 15:12	EST	1/13/2015 16:38	EST	1/13/2015 13:40	1:26:18	1:25:50	4.702	1.975	0.59	Level 2	1	J1772	A	A	A	A	30308	United States	A	A	USD	1.22	Customer	461	30269	323807
A	A	Georgia Tech	1/13/2015 12:46	EST	1/13/2015 15:00	EST	1/13/2015 12:03	2:14:24	2:14:05	7.468	3.136	0.937	Level 2	1	J1772	A	A	A	A	30308	United States	A	A	USD	1.9	Plug Out at Vehicle	692	30102	254811
A	A	Georgia Tech	1/13/2015 12:49	EST	1/13/2015 14:53	EST	1/13/2015 11:55	2:03:57	2:03:39	4.468	1.877	0.561	Level 2	1	J1772	A	A	A	A	30308	United States	A	A	USD	1.76	Customer	460	30308	209813
A	A	Georgia Tech	1/13/2015 7:01	EST	1/13/2015 12:38	EST	1/13/2015 9:40	5:36:33	5:36:21	18.852	7.918	2.366	Level 2	1	J1772	A	A	A	A	30308	United States	A	A	USD	4.77	Plug Out at Vehicle	458	30622	217113
A	A	Georgia Tech	1/13/2015 6:38	EST	1/13/2015 12:27	EST	1/13/2015 9:28	5:48:48	4:35:51	12.781	5.368	1.604	Level 2	1	J1772	A	A	A	A	30308	United States	A	A	USD	4.94	Plug Out at Vehicle	690	30114	235945
A	A	Georgia Tech	1/12/2015 20:20	EST	1/12/2015 21:11	EST	1/12/2015 18:12	0:50:54	0:50:30	2.861	1.202	0.359	Level 2	2	J1772	A	A	A	A	30308	United States	A	A	USD	0.72	Customer	457	30318	269487
A	A	Georgia Tech	1/12/2015 17:47	EST	1/12/2015 21:09	EST	1/12/2015 18:10	3:21:58	2:57:39	9.589	4.028	1.203	Level 2	1	J1772	A	A	A	A	30308	United States	A	A	USD	2.86	Plug Out at Vehicle	456	30360	200169
A	A	Georgia Tech	1/12/2015 18:17	EST	1/12/2015 20:29	EST	1/12/2015 17:30	2:12:13	2:11:59	10.673	4.483	1.339	Level 2	2	J1772	A	A	A	A	30308	United States	A	A	USD	1.87	Plug Out at Vehicle	689	300335807	136189
A	A	Georgia Tech	1/12/2015 9:42	EST	1/12/2015 16:47	EST	1/12/2015 13:48	7:04:49	6:46:59	20.227	8.495	2.539	Level 2	2	J1772	A	A	A	A	30308	United States	A	A	USD	6.02	Plug Out at Vehicle	454	30080	241607
A	A	Georgia Tech	1/12/2015 8:49	EST	1/12/2015 16:44	EST	1/12/2015 13:46	7:55:32	5:39:50	19.574	8.221	2.457	Level 2	2	J1772	A	A	A	A	30308	United States	A	A	USD	6.74	Plug Out at Vehicle	687	30622	217113
A	A	Georgia Tech	1/12/2015 14:36	EST	1/12/2015 16:36	EST	1/12/2015 13:39	2:00:03	2:00:01	6.516	2.737	0.818	Level 2	1	J1772	A	A	A	A	30308	United States	A	A	USD	1.7	Customer	688	30269	323807
A	A	Georgia Tech	1/12/2015 12:35	EST	1/12/2015 14:37	EST	1/12/2015 11:39	2:01:25	2:01:15	3.869	1.625	0.486	Level 2	1	J1772	A	A	A	A	30308	United States	A	A	USD	1.72	Customer	455	30308	209813
A	A	Georgia Tech	1/12/2015 9:21	EST	1/12/2015 11:37	EST	1/12/2015 8:38	2:15:33	2:15:15	7.686	3.228	0.965	Level 2	1	J1772	A	A	A	A	30308	United States	A	A	USD	1.92	Plug Out at Vehicle	453	30306	254595
A	A	Georgia Tech	1/12/2015 6:45	EST	1/12/2015 11:30	EST	1/12/2015 8:32	4:45:37	4:03:35	11.228	4.716	1.409	Level 2	1	J1772	A	A	A	A	30308	United States	A	A	USD	4.05	Plug Out at Vehicle	686	30114	235945
A	A	Georgia Tech	1/12/2015 7:07	EST	1/12/2015 9:08	EST	1/12/2015 6:10	2:00:08	1:59:55	7.205	3.026	0.904	Level 2	1	J1772	A	A	A	A	30308	United States	A	A	USD	1.7	Plug Out at Vehicle	452	30043	320245
A	A	Georgia Tech	1/11/2015 17:13	EST	1/11/2015 17:50	EST	1/11/2015 17:02	0:37:14	0:36:59	3.255	1.367	0.409	Level 2	1	J1772	A	A	A	A	30308	United States	A	A	USD	0.53	Plug Out at Vehicle	685	30152	295807
A	A	Georgia Tech	1/10/2015 12:45	EST	1/10/2015 17:15	EST	1/10/2015 14:16	4:30:01	4:29:39	14.674	6.163	1.842	Level 2	1	J1772	A	A	A	A	30308	United States	A	A	USD	3.83	Plug Out at Vehicle	1420911890	30033	285613
A	A	Georgia Tech	1/10/2015 7:32	EST	1/10/2015 17:07	EST	1/10/2015 14:08	9:35:00	3:37:16	13.714	5.76	1.721	Level 2	1	J1772	A	A	A	A	30308	United States	A	A	USD	8.15	Plug Out at Vehicle	1420893165	30141	275739
A	A	Georgia Tech	1/10/2015 7:09	EST	1/10/2015 17:07	EST	1/10/2015 14:08	9:57:48	3:28:50	13.389	5.623	1.68	Level 2	2	J1772	A	A	A	A	30308	United States	A	A	USD	8.47	Plug Out at Vehicle	684	30004	268993
A	A	Georgia Tech	1/9/2015 16:22	EST	1/9/2015 21:36	EST	1/9/2015 18:38	5:13:42	3:42:29	12.693	5.331	1.593	Level 2	1	J1772	A	A	A	A	30308	United States	A	A	USD	4.44	Plug Out at Vehicle	1420838536	30141	275739
A	A	Georgia Tech	1/9/2015 14:10	EST	1/9/2015 21:36	EST	1/9/2015 18:38	7:25:38	2:59:50	10.581	4.444	1.328	Level 2	2	J1772	A	A	A	A	30308	United States	A	A	USD	6.31	Plug Out at Vehicle	683	30004	268993
A	A	Georgia Tech	1/9/2015 9:32	EST	1/9/2015 12:15	EST	1/9/2015 9:16	2:42:57	2:33:15	6.457	2.712	0.81	Level 2	1	J1772	A	A	A	A	30308	United States	A	A	USD	2.31	Customer	682	30308	209813
A	A	Georgia Tech	1/9/2015 7:52	EST	1/9/2015 10:55	EST	1/9/2015 7:56	3:03:32	3:03:06	10.042	4.218	1.26	Level 2	2	J1772	A	A	A	A	30308	United States	A	A	USD	2.6	Plug Out at Vehicle	681	30102	254811
A	A	Georgia Tech	1/9/2015 7:49	EST	1/9/2015 10:23	EST	1/9/2015 7:24	2:33:50	2:33:34	9.25	3.885	1.161	Level 2	1	J1772	A	A	A	A	30308	United States	A	A	USD	2.18	Plug Out at Vehicle	451	30068	260891
A	A	Georgia Tech	1/9/2015 6:31	EST	1/9/2015 9:21	EST	1/9/2015 6:22	2:50:32	2:50:21	9.793	4.113	1.229	Level 2	1	J1772	A	A	A	A	30308	United States	A	A	USD	2.42	Plug Out at Vehicle	680	30064	330521
A	A	Georgia Tech	1/8/2015 18:36	EST	1/8/2015 20:18	EST	1/8/2015 17:21	1:41:17	1:41:04	9.836	4.131	1.234	Level 2	1	J1772	A	A	A	A	30308	United States	A	A	USD	1.44	CPS Server	1420760207	30341	345437
A	A	Georgia Tech	1/8/2015 8:32	EST	1/8/2015 14:58	EST	1/8/2015 15:20	6:25:41	4:46:49	13.923	5.848	1.747	Level 2	2	J1772	A	A	A	A	30308	United States	A	A	USD	5.46	CPS Server	678	30346	300523
A	A	Georgia Tech	1/8/2015 18:11	EST	1/8/2015 18:13	EST	1/8/2015 15:13	0:01:59	0:00:00	0	0	0	Level 2	1	J1772	A	A	A	A	30308	United States	A	A	USD	0	Timeout	1420758676	30338	207159
A	A	Georgia Tech	1/8/2015 17:46	EST	1/8/2015 18:10	EST	1/8/2015 15:12	0:24:00	0:23:45	2.313	0.971	0.29	Level 2	1	J1772	A	A	A	A	30308	United States	A	A	USD	0.34	Plug Out at Vehicle	1420757150	30338	207159
A	A	Georgia Tech	1/8/2015 9:50	EST	1/8/2015 16:59	EST	1/8/2015 14:00	7:08:14	4:48:36	10.433	4.382	1.309	Level 2	1	J1772	A	A	A	A	30308	United States	A	A	USD	6.07	Plug Out at Vehicle	679	30101	250761
A	A	Georgia Tech	1/8/2015 11:18	EST	1/8/2015 16:49	EST	1/8/2015 13:50	5:31:15	5:27:37	13.668	5.74	1.715	Level 2	2	J1772	A	A	A	A	30308	United States	A	A	USD	4.69	Plug Out at Vehicle	449	30076	307599
A	A	Georgia Tech	1/8/2015 14:51	EST	1/8/2015 16:47	EST	1/8/2015 13:48	1:56:15	1:55:50	6.121	2.571	0.768	Level 2	1	J1772	A	A	A	A	30308	United States	A	A	USD	1.65	Plug Out at Vehicle	450	30102	254811
A	A	Georgia Tech	1/8/2015 8:06	EST	1/8/2015 14:41	EST	1/8/2015 11:42	6:35:15	5:13:38	12.864	5.403	1.614	Level 2	1	J1772	A	A	A	A	30308	United States	A	A	USD	5.6	Plug Out at Vehicle	448	30062	261355
A	A	Georgia Tech	1/8/2015 7:01	EST	1/8/2015 11:14	EST	1/8/2015 8:16	4:13:20	4:12:24	15.103	6.343	1.895	Level 2	2	J1772	A	A	A	A	30308	United States	A	A	USD	3.59	Customer	447	30019	337307
A	A	Georgia Tech	1/8/2015 7:48	EST	1/8/2015 8:48	EST	1/8/2015 5:50	1:00:30	1:00:10	4.982	2.092	0.625	Level 2	1	J1772	A	A	A	A	30308	United States	A	A	USD	0.86	Plug Out at Vehicle	677	30102	254811
A	A	Georgia Tech	1/7/2015 20:48	EST	1/7/2015 22:08	EST	1/7/2015 19:10	1:20:12	1:19:54	7.738	3.25	0.971	Level 2	1	J1772	A	A	A	A	30308	United States	A	A	USD	1.14	Customer	676	30318	269487
A	A	Georgia Tech	1/7/2015 16:41	EST	1/7/2015 21:16	EST	1/7/2015 18:18	4:34:56	4:34:46	14.379	6.039	1.805	Level 2	1	J1772	A	A	A	A	30308	United States	A	A	USD	3.89	Plug Out at Vehicle	445	30269	323807
A	A	Georgia Tech	1/7/2015 19:38	EST	1/7/2015 20:31	EST	1/7/2015 17:32	0:53:14	0:52:45	2.824	1.186	0.354	Level 2	2	J1772	A	A	A	A	30308	United States	A	A	USD	0.75	Plug Out at Vehicle	675	30062	250315
A	A	Georgia Tech	1/7/2015 17:50	EST	1/7/2015 20:19	EST	1/7/2015 17:20	2:28:16	2:28:21	12.512	5.255	1.57	Level 2	1	J1772	A	A	A	A	30308	United States	A	A	USD	2.1	Plug Out at Vehicle	674	30360	200169
A	A	Georgia Tech	1/7/2015 17:24	EST	1/7/2015 19:31	EST	1/7/2015 16:33	2:06:58	2:06:34	6.537	2.746	0.82	Level 2	2	J1772	A	A	A	A	30308	United States	A	A	USD	1.8	Plug Out at Vehicle	446	30022	324481
A	A	Georgia Tech	1/7/2015 8:06	EST	1/7/2015 16:44	EST	1/7/2015 16:08	8:38:02	4:21:56	10.799	4.536	1.355	Level 2	2	J1772	A	A	A	A	30308	United States	A	A	USD	7.34	CPS Server	672	30346	300523
A	A	Georgia Tech	1/7/2015 14:13	EST	1/7/2015 17:48	EST	1/7/2015 14:50	3:35:31	3:35:26	13.985	5.874	1.755	Level 2	1	J1772	A	A	A	A	30308	United States	A	A	USD	3.05	Plug Out at Vehicle	673	30080	241607
A	A	Georgia Tech	1/7/2015 13:34	EST	1/7/2015 16:39	EST	1/7/2015 13:40	3:04:54	3:04:30	9.806	4.119	1.231	Level 2	2	J1772	A	A	A	A	30308	United States	A	A	USD	2.62	Plug Out at Vehicle	444	30076	307599
A	A	Georgia Tech	1/7/2015 10:28	EST	1/7/2015 16:38	EST	1/7/2015 13:40	6:09:46	5:11:52	15.611	6.557	1.959	Level 2	1	J1772	A	A	A	A	30308	United States	A	A	USD	5.24	Plug Out at Vehicle	443	30318	305159
A	A	Georgia Tech	1/7/2015 8:03	EST	1/7/2015 13:06	EST	1/7/2015 11:06	5:03:06	3:17:36	7.603	3.193	0.954	Level 2	2	J1772	A	A	A	A	30308	United States	A	A	USD	4.29	Plug Out at Vehicle	442	30062	261355
A	A	Georgia Tech	1/7/2015 6:40	EST	1/7/2015 13:33	EST	1/7/2015 11:04	6:52:40	6:45:06	19.223	8.074	2.413	Level 2	1	J1772	A	A	A	A	30308	United States	A	A	USD	5.85	Plug Out at Vehicle	671	30114	235945
A	A	Georgia Tech	1/7/2015 7:51	EST	1/7/2015 10:17	EST	1/7/2015 7:18	2:25:54	2:25:40	8.053	3.382	1.011	Level 2	1	J1772	A	A	A	A	30308	United States	A	A	USD	2.07	Plug Out at Vehicle	441	30102	254811
A	A	Georgia Tech	1/6/2015 18:17	EST	1/6/2015 18:42	EST	1/6/2015 15:45	0:24:39	0:24:19	2.245	0.943	0.282	Level 2	1	J1772	A	A	A	A	30308	United States	A	A	USD	0.35	Customer	670	30318	215741
A	A	Georgia Tech	1/6/2015 7:52	EST	1/6/2015 12:32	EST	1/6/2015 15:12	4:39:17	4:14:46	11.403	4.789	1.431	Level 2	1	J1772	A	A	A	A	30308	United States	A	A	USD	3.96	CPS Server	435	30346	300523
A	A	Georgia Tech	1/6/2015 14:05	EST	1/6/2015 16:36	EST	1/6/2015 13:39	2:31:23	2:31:05	12.679	5.325	1.591	Level 2	2	J1772	A	A	A	A	30308	United States	A	A	USD	2.14	Plug Out at Vehicle	669	30622	217113
A	A	Georgia Tech	1/6/2015 11:33	EST	1/6/2015 14:25	EST	1/6/2015 11:26	2:52:03	2:51:40	12.199	5.124	1.531	Level 2	2	J1772	A	A	A	A	30308	United States	A	A	USD	2.44	Plug Out at Vehicle	440	30269	323807
A	A	Georgia Tech	1/6/2015 6:53	EST	1/6/2015 13:41	EST	1/6/2015 10:42	6:47:20	5:49:26	14.693	6.171	1.844	Level 2	1	J1772	A	A	A	A	30308	United States	A	A	USD	5.77	Plug Out at Vehicle	667	30114	235945
A	A	Georgia Tech	1/6/2015 8:02	EST	1/6/2015 13:31	EST	1/6/2015 10:37	5:28:40	5:10:30	13.593	5.709	1.706	Level 2	2	J1772	A	A	A	A	30308	United States	A	A	USD	4.66	Plug Out at Vehicle	668	30068	260891
A	A	Georgia Tech	1/6/2015 8:06	EST	1/6/2015 10:27	EST	1/6/2015 7:28	2:20:36	2:20:10	7.191	3.02	0.903	Level 2	2	J1772	A	A	A	A	30308	United States	A	A	USD	1.99	Plug Out at Vehicle	436	30062	261355
A	A	Georgia Tech	1/5/2015 17:33	EST	1/5/2015 20:54	EST	1/5/2015 17:56	3:21:04	3:20:40	11.038	4.636	1.385	Level 2	2	J1772	A	A	A	A	30308	United States	A	A	USD	2.85	Plug Out at Vehicle	434	30360	200169
A	A	Georgia Tech	1/5/2015 14:58	EST	1/5/2015 18:15	EST	1/5/2015 15:28	3:17:27	3:17:05	15.954	6.701	2.002	Level 2	1	J1772	A	A	A	A	30308	United States	A	A	USD	2.8	Customer	433	30318	269487
A	A	Georgia Tech	1/5/2015 15:45	EST	1/5/2015 17:39	EST	1/5/2015 14:41	1:53:39	1:53:23	6.212	2.609	0.78	Level 2	2	J1772	A	A	A	A	30308	United States	A	A	USD	1.61	Plug Out at Vehicle	666	30346	300523
A	A	Georgia Tech	1/5/2015 11:44	EST	1/5/2015 17:35	EST	1/5/2015 14:36	5:51:40	3:37:06	10.456	4.391	1.312	Level 2	1	J1772	A	A	A	A	30308	United States	A	A	USD	4.98	Plug Out at Vehicle	665	30215	318309
A	A	Georgia Tech	1/5/2015 8:05	EST	1/5/2015 14:14	EST	1/5/2015 11:16	6:08:57	2:50:54	10.186	4.278	1.278	Level 2	1	J1772	A	A	A	A	30308	United States	A	A	USD	5.23	Plug Out at Vehicle	431	30062	261355
A	A	Georgia Tech	1/5/2015 10:27	EST	1/5/2015 13:13	EST	1/5/2015 10:14	2:46:03	2:45:45	8.981	3.772	1.127	Level 2	2	J1772	A	A	A	A	30308	United States	A	A	USD	2.35	Customer	432	30269	323807
A	A	Georgia Tech	1/5/2015 8:22	EST	1/5/2015 13:11	EST	1/5/2015 10:12	4:48:41	4:48:30	22.215	9.33	2.788	Level 2	2	J1772	A	A	A	A	30308	United States	A	A	USD	4.09	Plug Out at Vehicle	663	30622	217113
A	A	Georgia Tech	1/5/2015 9:28	EST	1/5/2015 9:29	EST	1/5/2015 6:30	0:01:08	0:00:25	0.02	0.008	0.002	Level 2	1	J1772	A	A	A	A	30308	United States	A	A	USD	0	Plug Out at Vehicle	664	30215	318309
A	A	Georgia Tech	1/4/2015 16:59	EST	1/4/2015 18:00	EST	1/4/2015 15:02	1:01:10	1:01:01	5.819	2.444	0.73	Level 2	1	J1772	A	A	A	A	30308	United States	A	A	USD	0.87	Customer	662	30318	269487
A	A	Georgia Tech	1/3/2015 21:23	EST	1/4/2015 1:35	EST	1/3/2015 22:36	4:12:39	3:49:30	13.471	5.658	1.691	Level 2	1	J1772	A	A	A	A	30308	United States	A	A	USD	3.58	Plug Out at Vehicle	1420338171	30269	9013
A	A	Georgia Tech	1/2/2015 20:13	EST	1/2/2015 22:30	EST	1/2/2015 19:32	2:17:06	2:16:54	8.441	3.545	1.059	Level 2	1	J1772	A	A	A	A	30308	United States	A	A	USD	1.94	Plug Out at Vehicle	661	30269	9013
A	A	Georgia Tech	1/2/2015 6:55	EST	1/2/2015 12:42	EST	1/2/2015 9:44	5:47:31	5:20:45	16.387	6.883	2.057	Level 2	1	J1772	A	A	A	A	30308	United States	A	A	USD	4.92	Plug Out at Vehicle	660	30114	235945
A	A	Georgia Tech	1/1/2015 12:47	EST	1/1/2015 13:15	EST	1/1/2015 10:16	0:28:23	0:28:05	2.707	1.137	0.34	Level 2	2	J1772	A	A	A	A	30308	United States	A	A	USD	0.4	Plug Out at Vehicle	659	30096	279367
A	A	Georgia Tech	12/31/2014 12:40	EST	12/31/2014 15:08	EST	12/31/2014 12:10	2:28:29	1:17:59	2.186	0.918	0.274	Level 2	2	J1772	A	A	A	A	30308	United States	A	A	USD	2.1	Plug Out at Vehicle	658	30114	235945
A	A	Georgia Tech	12/31/2014 9:37	EST	12/31/2014 14:20	EST	12/31/2014 11:22	4:42:45	2:11:54	6.357	2.67	0.798	Level 2	2	J1772	A	A	A	A	30308	United States	A	A	USD	4.01	Plug Out at Vehicle	429	30309	184353
A	A	Georgia Tech	12/31/2014 13:36	EST	12/31/2014 14:05	EST	12/31/2014 11:06	0:29:05	0:28:48	1.536	0.645	0.193	Level 2	1	J1772	A	A	A	A	30308	United States	A	A	USD	0.41	Plug Out at Vehicle	430	30062	261355
A	A	Georgia Tech	12/31/2014 11:46	EST	12/31/2014 12:51	EST	12/31/2014 9:52	1:05:23	1:05:09	5.838	2.452	0.733	Level 2	1	J1772	A	A	A	A	30308	United States	A	A	USD	0.93	Plug Out at Vehicle	657	30068	260891
A	A	Georgia Tech	12/31/2014 6:55	EST	12/31/2014 11:37	EST	12/31/2014 8:38	4:42:16	4:42:16	15.72	6.603	1.973	Level 2	1	J1772	A	A	A	A	30308	United States	A	A	USD	4	Plug Out at Vehicle	656	30114	235945
A	A	Georgia Tech	12/30/2014 22:57	EST	12/31/2014 2:37	EST	12/30/2014 23:38	3:39:30	3:19:04	14.611	6.136	1.834	Level 2	1	J1772	A	A	A	A	30308	United States	A	A	USD	3.11	Plug Out at Vehicle	1419998265	30141	333477
A	A	Georgia Tech	12/30/2014 14:02	EST	12/30/2014 17:58	EST	12/30/2014 15:00	3:56:05	3:24:35	11.991	5.036	1.505	Level 2	1	J1772	A	A	A	A	30308	United States	A	A	USD	3.34	Plug Out at Vehicle	1419966110	30269	9013
A	A	Georgia Tech	12/30/2014 7:41	EST	12/30/2014 13:11	EST	12/30/2014 10:12	5:30:14	5:29:19	18.515	7.776	2.324	Level 2	1	J1772	A	A	A	A	30308	United States	A	A	USD	4.68	Plug Out at Vehicle	427	30622	217113
A	A	Georgia Tech	12/30/2014 6:58	EST	12/30/2014 12:57	EST	12/30/2014 9:58	5:59:23	5:24:24	16.364	6.873	2.054	Level 2	1	J1772	A	A	A	A	30308	United States	A	A	USD	5.09	Plug Out at Vehicle	654	30114	235945
A	A	Georgia Tech	12/30/2014 8:00	EST	12/30/2014 12:30	EST	12/30/2014 9:32	4:29:32	3:45:41	9.239	3.88	1.159	Level 2	2	J1772	A	A	A	A	30308	United States	A	A	USD	3.82	Plug Out at Vehicle	428	30062	261355
A	A	Georgia Tech	12/30/2014 10:23	EST	12/30/2014 11:57	EST	12/30/2014 8:58	1:33:12	1:32:46	4.875	2.047	0.612	Level 2	2	J1772	A	A	A	A	30308	United States	A	A	USD	1.32	Customer	655	30269	323807
A	A	Georgia Tech	12/29/2014 18:24	EST	12/29/2014 19:31	EST	12/29/2014 16:32	1:06:58	1:06:39	4.069	1.709	0.511	Level 2	1	J1772	A	A	A	A	30308	United States	A	A	USD	0.95	Plug Out at Vehicle	1419895479	30269	9013
A	A	Georgia Tech	12/29/2014 7:37	EST	12/29/2014 12:43	EST	12/29/2014 11:46	5:06:24	4:17:49	18.515	7.776	2.324	Level 2	1	J1772	A	A	A	A	30308	United States	A	A	USD	4.34	Plug Out at Vehicle	426	30622	217113
A	A	Georgia Tech	12/29/2014 7:03	EST	12/29/2014 11:43	EST	12/29/2014 8:44	4:40:11	4:21:10	12.938	5.434	1.624	Level 2	1	J1772	A	A	A	A	30308	United States	A	A	USD	3.97	Plug Out at Vehicle	653	30114	235945
A	A	Georgia Tech	12/28/2014 14:46	EST	12/28/2014 15:29	EST	12/28/2014 12:30	0:43:11	0:42:54	4.171	1.752	0.523	Level 2	1	J1772	A	A	A	A	30308	United States	A	A	USD	0.61	Plug Out at Vehicle	1419795994	30144	335165
A	A	Georgia Tech	12/27/2014 21:29	EST	12/27/2014 23:00	EST	12/27/2014 20:02	1:30:47	1:14:44	4.555	1.913	0.572	Level 2	1	J1772	A	A	A	A	30308	United States	A	A	USD	1.29	Plug Out at Vehicle	1419733773	30269	9013
A	A	Georgia Tech	12/27/2014 15:09	EST	12/27/2014 16:43	EST	12/27/2014 13:44	1:33:08	1:32:51	5.689	2.389	0.714	Level 2	1	J1772	A	A	A	A	30308	United States	A	A	USD	1.32	Plug Out at Vehicle	1419710985	30269	9013
A	A	Georgia Tech	12/25/2014 13:49	EST	12/25/2014 14:27	EST	12/25/2014 11:28	0:38:06	0:37:49	3.737	1.57	0.469	Level 2	1	J1772	A	A	A	A	30308	United States	A	A	USD	0.54	Plug Out at Vehicle	652	30316	286713
A	A	Georgia Tech	12/23/2014 21:08	EST	12/23/2014 23:26	EST	12/23/2014 20:28	2:17:30	2:17:14	13.153	5.524	1.651	Level 2	1	J1772	A	A	A	A	30308	United States	A	A	USD	1.95	Plug Out at Vehicle	1419386918	98052	274705
A	A	Georgia Tech	12/23/2014 19:22	EST	12/23/2014 20:06	EST	12/23/2014 17:08	0:44:33	0:43:05	4.093	1.719	0.514	Level 2	2	J1772	A	A	A	A	30308	United States	A	A	USD	0.63	Plug Out at Vehicle	1419380238	30005	336823
A	A	Georgia Tech	12/23/2014 18:10	EST	12/23/2014 19:28	EST	12/23/2014 16:30	1:18:05	1:17:44	4.759	1.999	0.597	Level 2	1	J1772	A	A	A	A	30308	United States	A	A	USD	1.11	Plug Out at Vehicle	1419376215	30269	9013
A	A	Georgia Tech	12/23/2014 8:19	EST	12/23/2014 13:36	EST	12/23/2014 10:38	5:16:36	5:13:05	23.618	9.92	2.964	Level 2	1	J1772	A	A	A	A	30308	United States	A	A	USD	4.49	Plug Out at Vehicle	1419340786	30518	336485
A	A	Georgia Tech	12/23/2014 9:53	EST	12/23/2014 13:13	EST	12/23/2014 10:14	3:19:46	3:17:24	12.716	5.341	1.596	Level 2	1	J1772	A	A	A	A	30308	United States	A	A	USD	2.83	Customer	651	30269	323807
A	A	Georgia Tech	12/23/2014 8:17	EST	12/23/2014 8:19	EST	12/23/2014 5:20	0:02:03	0:00:29	0.039	0.016	0.005	Level 2	1	J1772	A	A	A	A	30308	United States	A	A	USD	0	Plug Out at Vehicle	1419340645	30518	336485
A	A	Georgia Tech	12/22/2014 19:53	EST	12/22/2014 21:03	EST	12/22/2014 18:04	1:09:08	1:08:55	4.205	1.766	0.528	Level 2	1	J1772	A	A	A	A	30308	United States	A	A	USD	0.98	Plug Out at Vehicle	1419296022	30269	9013
A	A	Georgia Tech	12/22/2014 13:07	EST	12/22/2014 16:09	EST	12/22/2014 13:10	3:01:13	2:59:44	12.076	5.072	1.516	Level 2	1	J1772	A	A	A	A	30308	United States	A	A	USD	2.57	Plug Out at Vehicle	650	30269	323807
A	A	Georgia Tech	12/22/2014 11:32	EST	12/22/2014 12:34	EST	12/22/2014 9:36	1:02:04	1:01:50	5.994	2.517	0.752	Level 2	1	J1772	A	A	A	A	30308	United States	A	A	USD	0.88	Plug Out at Vehicle	649	30022	324481
A	A	Georgia Tech	12/22/2014 7:27	EST	12/22/2014 8:55	EST	12/22/2014 5:56	1:27:58	1:27:45	7.767	3.262	0.975	Level 2	1	J1772	A	A	A	A	30308	United States	A	A	USD	1.25	Plug Out at Vehicle	648	30075	206089
A	A	Georgia Tech	12/21/2014 14:55	EST	12/21/2014 19:05	EST	12/21/2014 16:06	4:10:33	3:51:07	13.676	5.744	1.716	Level 2	1	J1772	A	A	A	A	30308	United States	A	A	USD	3.55	Plug Out at Vehicle	1419191695	30269	9013
A	A	Georgia Tech	12/20/2014 16:18	EST	12/20/2014 21:40	EST	12/20/2014 18:42	5:21:32	5:16:51	22.352	9.388	2.805	Level 2	1	J1772	A	A	A	A	30308	United States	A	A	USD	4.56	Customer	647	30309	271927
A	A	Georgia Tech	12/20/2014 13:57	EST	12/20/2014 16:17	EST	12/20/2014 13:18	2:20:03	2:19:08	13.658	5.736	1.714	Level 2	2	J1772	A	A	A	A	30308	United States	A	A	USD	1.98	Customer	425	30341	334905
A	A	Georgia Tech	12/20/2014 14:03	EST	12/20/2014 16:12	EST	12/20/2014 13:14	2:09:05	2:08:54	11.566	4.858	1.452	Level 2	1	J1772	A	A	A	A	30308	United States	A	A	USD	1.83	Plug Out at Vehicle	646	N/A
A	A	Georgia Tech	12/20/2014 13:53	EST	12/20/2014 13:56	EST	12/20/2014 10:58	0:03:04	0:00:00	0	0	0	Level 2	1	J1772	A	A	A	A	30308	United States	A	A	USD	0.04	Plug Out at Vehicle	424	30341	334905
A	A	Georgia Tech	12/20/2014 13:51	EST	12/20/2014 13:53	EST	12/20/2014 10:54	0:01:39	0:00:00	0	0	0	Level 2	1	J1772	A	A	A	A	30308	United States	A	A	USD	0	Plug Out at Vehicle	423	30341	334905
A	A	Georgia Tech	12/19/2014 16:11	EST	12/19/2014 17:33	EST	12/19/2014 14:34	1:22:34	1:22:19	7.974	3.349	1.001	Level 2	1	J1772	A	A	A	A	30308	United States	A	A	USD	1.17	Customer	422	30076	307599
A	A	Georgia Tech	12/19/2014 12:39	EST	12/19/2014 15:15	EST	12/19/2014 12:17	2:36:52	2:36:40	9.408	3.951	1.181	Level 2	1	J1772	A	A	A	A	30308	United States	A	A	USD	2.22	Customer	645	30308	304213
A	A	Georgia Tech	12/19/2014 7:35	EST	12/19/2014 12:59	EST	12/19/2014 10:00	5:24:31	5:24:20	19.606	8.235	2.461	Level 2	1	J1772	A	A	A	A	30308	United States	A	A	USD	4.6	Plug Out at Vehicle	421	30622	217113
A	A	Georgia Tech	12/19/2014 8:30	EST	12/19/2014 11:31	EST	12/19/2014 8:32	3:00:36	2:59:43	9.571	4.02	1.201	Level 2	2	J1772	A	A	A	A	30308	United States	A	A	USD	2.56	Plug Out at Vehicle	1418995849	30345	183185
A	A	Georgia Tech	12/19/2014 7:52	EST	12/19/2014 11:25	EST	12/19/2014 8:26	3:32:16	2:45:15	7.317	3.073	0.918	Level 2	2	J1772	A	A	A	A	30308	United States	A	A	USD	3.01	Plug Out at Vehicle	644	30068	260891
A	A	Georgia Tech	12/19/2014 7:49	EST	12/19/2014 8:59	EST	12/19/2014 6:00	1:10:01	1:09:44	3.731	1.567	0.468	Level 2	1	J1772	A	A	A	A	30308	United States	A	A	USD	0.99	Customer	643	30043	251467
A	A	Georgia Tech	12/18/2014 15:59	EST	12/18/2014 16:41	EST	12/18/2014 13:43	0:41:50	0:41:29	4.131	1.735	0.518	Level 2	1	J1772	A	A	A	A	30308	United States	A	A	USD	0.59	Plug Out at Vehicle	420	30338	207159
A	A	Georgia Tech	12/18/2014 13:25	EST	12/18/2014 15:12	EST	12/18/2014 12:15	1:47:05	1:46:54	6.348	2.666	0.797	Level 2	1	J1772	A	A	A	A	30308	United States	A	A	USD	1.52	Plug Out at Vehicle	642	30276	277217
A	A	Georgia Tech	12/18/2014 12:29	EST	12/18/2014 12:32	EST	12/18/2014 10:56	0:02:26	0:01:59	0.101	0.042	0.013	Level 2	1	J1772	A	A	A	A	30308	United States	A	A	USD	0	CPS Server	419	30076	307599
A	A	Georgia Tech	12/18/2014 11:02	EST	12/18/2014 13:48	EST	12/18/2014 10:50	2:45:39	2:45:14	9.46	3.973	1.187	Level 2	2	J1772	A	A	A	A	30308	United States	A	A	USD	2.35	Plug Out at Vehicle	1418918417	30345	183185
A	A	Georgia Tech	12/18/2014 11:19	EST	12/18/2014 13:21	EST	12/18/2014 10:22	2:02:03	2:01:45	11.925	5.009	1.497	Level 2	1	J1772	A	A	A	A	30308	United States	A	A	USD	1.73	Customer	641	30269	323807
A	A	Georgia Tech	12/18/2014 8:32	EST	12/18/2014 12:23	EST	12/18/2014 9:24	3:50:08	3:37:40	13.884	5.831	1.742	Level 2	1	J1772	A	A	A	A	30308	United States	A	A	USD	3.26	Plug Out at Vehicle	1418909567	30316	334037
A	A	Georgia Tech	12/18/2014 7:51	EST	12/18/2014 11:02	EST	12/18/2014 8:04	3:10:59	2:54:00	10.323	4.336	1.296	Level 2	1	J1772	A	A	A	A	30308	United States	A	A	USD	2.71	Customer	640	30043	251467
A	A	Georgia Tech	12/17/2014 18:34	EST	12/17/2014 19:55	EST	12/17/2014 16:56	1:20:49	1:20:25	7.794	3.274	0.978	Level 2	1	J1772	A	A	A	A	30308	United States	A	A	USD	1.15	Plug Out at Vehicle	639	30318	269487
A	A	Georgia Tech	12/17/2014 17:23	EST	12/17/2014 18:36	EST	12/17/2014 15:39	1:13:31	1:13:13	5.839	2.452	0.733	Level 2	1	J1772	A	A	A	A	30308	United States	A	A	USD	1.04	Plug Out at Vehicle	418	30062	261355
A	A	Georgia Tech	12/17/2014 10:31	EST	12/17/2014 13:35	EST	12/17/2014 10:36	3:03:53	3:03:39	12.283	5.159	1.542	Level 2	1	J1772	A	A	A	A	30308	United States	A	A	USD	2.61	Plug Out at Vehicle	637	30269	323807
A	A	Georgia Tech	12/17/2014 8:46	EST	12/17/2014 13:18	EST	12/17/2014 10:20	4:32:16	3:30:49	12.782	5.369	1.604	Level 2	1	J1772	A	A	A	A	30308	United States	A	A	USD	3.86	Plug Out at Vehicle	1418823959	30345	183185
A	A	Georgia Tech	12/17/2014 10:34	EST	12/17/2014 12:03	EST	12/17/2014 9:04	1:29:05	1:28:40	4.615	1.938	0.579	Level 2	2	J1772	A	A	A	A	30308	United States	A	A	USD	1.26	Plug Out at Vehicle	638	30102	254811
A	A	Georgia Tech	12/17/2014 8:45	EST	12/17/2014 8:47	EST	12/17/2014 5:47	0:02:00	0:00:00	0	0	0	Level 2	1	J1772	A	A	A	A	30308	United States	A	A	USD	0	Timeout	1418823897	30345	183185
A	A	Georgia Tech	12/17/2014 2:44	EST	12/17/2014 3:38	EST	12/17/2014 0:40	0:54:34	0:54:05	5.381	2.26	0.675	Level 2	1	J1772	A	A	A	A	30308	United States	A	A	USD	0.77	Plug Out at Vehicle	1418802242	30141	333477
A	A	Georgia Tech	12/16/2014 8:08	EST	12/16/2014 17:19	EST	12/16/2014 14:20	9:10:32	2:37:04	9.541	4.007	1.197	Level 2	1	J1772	A	A	A	A	30308	United States	A	A	USD	7.8	Plug Out at Vehicle	417	30062	261355
A	A	Georgia Tech	12/16/2014 10:07	EST	12/16/2014 12:14	EST	12/16/2014 9:16	2:06:32	2:06:15	8.459	3.553	1.062	Level 2	1	J1772	A	A	A	A	30308	United States	A	A	USD	1.79	Plug Out at Vehicle	635	30269	323807
A	A	Georgia Tech	12/16/2014 10:22	EST	12/16/2014 11:50	EST	12/16/2014 8:52	1:27:41	1:27:14	4.565	1.917	0.573	Level 2	2	J1772	A	A	A	A	30308	United States	A	A	USD	1.24	Plug Out at Vehicle	636	30068	260891
A	A	Georgia Tech	12/15/2014 12:04	EST	12/15/2014 17:45	EST	12/15/2014 14:46	5:41:10	5:37:22	18.905	7.94	2.373	Level 2	2	J1772	A	A	A	A	30308	United States	A	A	USD	4.83	Plug Out at Vehicle	634	30622	217113
A	A	Georgia Tech	12/15/2014 14:16	EST	12/15/2014 16:13	EST	12/15/2014 13:52	1:57:27	1:57:19	6.184	2.597	0.776	Level 2	1	J1772	A	A	A	A	30308	United States	A	A	USD	1.66	CPS Server	1418670964	30068	332457
A	A	Georgia Tech	12/15/2014 15:29	EST	12/15/2014 16:37	EST	12/15/2014 13:39	1:07:51	1:07:28	6.527	2.741	0.819	Level 2	1	J1772	A	A	A	A	30308	United States	A	A	USD	0.96	Plug Out at Vehicle	416	30102	254811
A	A	Georgia Tech	12/15/2014 12:56	EST	12/15/2014 14:35	EST	12/15/2014 11:37	1:39:41	1:39:36	9.501	3.991	1.192	Level 2	1	J1772	A	A	A	A	30308	United States	A	A	USD	1.41	Plug Out at Vehicle	1418666152	30102	262969
A	A	Georgia Tech	12/15/2014 8:53	EST	12/15/2014 12:47	EST	12/15/2014 10:08	3:54:07	3:18:46	11.157	4.686	1.4	Level 2	2	J1772	A	A	A	A	30308	United States	A	A	USD	3.32	Plug Out at Vehicle	415	30306	254595
A	A	Georgia Tech	12/15/2014 8:11	EST	12/15/2014 9:29	EST	12/15/2014 6:40	1:17:52	1:17:38	6.346	2.665	0.796	Level 2	1	J1772	A	A	A	A	30308	United States	A	A	USD	1.1	Plug Out at Vehicle	633	30075	206089
A	A	Georgia Tech	12/15/2014 8:22	EST	12/15/2014 9:06	EST	12/15/2014 6:08	0:44:16	0:43:59	3.664	1.539	0.46	Level 2	1	J1772	A	A	A	A	30308	United States	A	A	USD	0.63	Plug Out at Vehicle	414	30068	260891
A	A	Georgia Tech	12/14/2014 18:37	EST	12/14/2014 21:17	EST	12/14/2014 18:18	2:40:24	2:40:14	14.694	6.171	1.844	Level 2	1	J1772	A	A	A	A	30308	United States	A	A	USD	2.27	Customer	632	30346	320495
A	A	Georgia Tech	12/14/2014 14:26	EST	12/14/2014 15:09	EST	12/14/2014 12:10	0:42:17	0:41:59	4.133	1.736	0.519	Level 2	1	J1772	A	A	A	A	30308	United States	A	A	USD	0.6	Plug Out at Vehicle	1418585198	N/A	1776
A	A	Georgia Tech	12/13/2014 16:47	EST	12/13/2014 17:52	EST	12/13/2014 14:54	1:04:28	1:04:14	6.166	2.59	0.774	Level 2	1	J1772	A	A	A	A	30308	United States	A	A	USD	0.91	Plug Out at Vehicle	631	30096	284973
A	A	Georgia Tech	12/12/2014 20:16	EST	12/13/2014 13:23	EST	12/13/2014 10:24	17:06:48	6:44:41	19.7	8.274	2.472	Level 2	1	J1772	A	A	A	A	30308	United States	A	A	USD	14.55	Plug Out at Vehicle	1418433400	N/A	1776
A	A	Georgia Tech	12/12/2014 13:21	EST	12/12/2014 15:46	EST	12/12/2014 12:49	2:24:57	2:24:40	12.971	5.448	1.628	Level 2	1	J1772	A	A	A	A	30308	United States	A	A	USD	2.05	Customer	413	30309	271927
A	A	Georgia Tech	12/12/2014 10:34	EST	12/12/2014 14:24	EST	12/12/2014 11:26	3:50:44	3:15:13	9.881	4.15	1.24	Level 2	1	J1772	A	A	A	A	30308	United States	A	A	USD	3.27	Customer	630	30043	251467
A	A	Georgia Tech	12/12/2014 9:16	EST	12/12/2014 11:41	EST	12/12/2014 8:42	2:24:30	2:24:15	8.676	3.644	1.089	Level 2	1	J1772	A	A	A	A	30308	United States	A	A	USD	2.05	Customer	412	30308	304213
A	A	Georgia Tech	12/12/2014 8:35	EST	12/12/2014 11:13	EST	12/12/2014 8:14	2:37:56	2:08:19	3.797	1.595	0.476	Level 2	2	J1772	A	A	A	A	30308	United States	A	A	USD	2.24	Plug Out at Vehicle	629	N/A
A	A	Georgia Tech	12/12/2014 7:33	EST	12/12/2014 10:06	EST	12/12/2014 7:08	2:33:07	2:32:56	10.718	4.501	1.345	Level 2	1	J1772	A	A	A	A	30308	United States	A	A	USD	2.17	Plug Out at Vehicle	628	30102	254811
A	A	Georgia Tech	12/12/2014 6:55	EST	12/12/2014 8:57	EST	12/12/2014 5:58	2:01:16	2:00:29	9.868	4.145	1.238	Level 2	1	J1772	A	A	A	A	30308	United States	A	A	USD	1.72	Plug Out at Vehicle	411	30062	261355
A	A	Georgia Tech	12/11/2014 21:33	EST	12/12/2014 0:06	EST	12/11/2014 21:08	2:33:18	2:32:50	8.315	3.492	1.044	Level 2	1	J1772	A	A	A	A	30308	United States	A	A	USD	2.17	Plug Out at Vehicle	410	30076	307599
A	A	Georgia Tech	12/11/2014 18:22	EST	12/12/2014 0:03	EST	12/11/2014 21:04	5:41:12	5:41:05	11.87	4.985	1.49	Level 2	2	J1772	A	A	A	A	30308	United States	A	A	USD	4.83	Plug Out at Vehicle	409	30062	261355
A	A	Georgia Tech	12/11/2014 16:08	EST	12/11/2014 21:40	EST	12/11/2014 18:42	5:32:34	4:36:16	13.907	5.841	1.745	Level 2	1	J1772	A	A	A	A	30308	United States	A	A	USD	4.71	Customer	626	30318	269487
A	A	Georgia Tech	12/11/2014 19:38	EST	12/11/2014 20:11	EST	12/11/2014 17:12	0:32:14	0:31:53	1.676	0.704	0.21	Level 2	2	J1772	A	A	A	A	30308	United States	A	A	USD	0.46	Plug Out at Vehicle	627	30360	200169
A	A	Georgia Tech	12/11/2014 17:26	EST	12/11/2014 20:00	EST	12/11/2014 17:02	2:33:54	2:33:31	8.419	3.536	1.057	Level 2	1	J1772	A	A	A	A	30308	United States	A	A	USD	2.18	Plug Out at Vehicle	408	30022	324481
A	A	Georgia Tech	12/11/2014 17:07	EST	12/11/2014 18:15	EST	12/11/2014 15:16	1:08:08	1:07:54	4.183	1.757	0.525	Level 2	2	J1772	A	A	A	A	30308	United States	A	A	USD	0.97	Customer	407	30043	251467
A	A	Georgia Tech	12/11/2014 9:09	EST	12/11/2014 17:57	EST	12/11/2014 14:58	8:47:59	6:53:11	19.937	8.373	2.502	Level 2	2	J1772	A	A	A	A	30308	United States	A	A	USD	7.48	Plug Out at Vehicle	624	30622	217113
A	A	Georgia Tech	12/11/2014 14:24	EST	12/11/2014 17:10	EST	12/11/2014 14:12	2:45:58	2:39:20	12.341	5.183	1.549	Level 2	1	J1772	A	A	A	A	30308	United States	A	A	USD	2.35	Plug Out at Vehicle	406	30080	241607
A	A	Georgia Tech	12/11/2014 9:19	EST	12/11/2014 14:32	EST	12/11/2014 11:34	5:12:40	5:12:21	15.686	6.588	1.969	Level 2	1	J1772	A	A	A	A	30308	United States	A	A	USD	4.43	Plug Out at Vehicle	625	30318	305159
A	A	Georgia Tech	12/11/2014 11:58	EST	12/11/2014 13:57	EST	12/11/2014 10:58	1:58:17	1:58:01	6.564	2.757	0.824	Level 2	1	J1772	A	A	A	A	30308	United States	A	A	USD	1.68	CPS Server	1418317119	30064	330521
A	A	Georgia Tech	12/11/2014 10:54	EST	12/11/2014 13:47	EST	12/11/2014 10:54	2:52:55	2:52:38	9.313	3.912	1.169	Level 2	2	J1772	A	A	A	A	30308	United States	A	A	USD	2.45	CPS Server	405	30075	206089
A	A	Georgia Tech	12/11/2014 8:40	EST	12/11/2014 11:50	EST	12/11/2014 8:52	3:10:08	2:25:58	7.991	3.356	1.003	Level 2	1	J1772	A	A	A	A	30308	United States	A	A	USD	2.69	Plug Out at Vehicle	404	30306	254595
A	A	Georgia Tech	12/11/2014 7:01	EST	12/11/2014 9:15	EST	12/11/2014 6:16	2:13:53	2:13:41	12.517	5.257	1.571	Level 2	1	J1772	A	A	A	A	30308	United States	A	A	USD	1.9	Plug Out at Vehicle	623	30102	254811
A	A	Georgia Tech	12/10/2014 21:05	EST	12/10/2014 22:37	EST	12/10/2014 19:38	1:32:07	1:31:34	7.961	3.343	0.999	Level 2	1	J1772	A	A	A	A	30308	United States	A	A	USD	1.3	Plug Out at Vehicle	403	30062	261355
A	A	Georgia Tech	12/10/2014 13:01	EST	12/10/2014 18:11	EST	12/10/2014 15:12	5:10:27	5:10:21	18.192	7.641	2.283	Level 2	1	J1772	A	A	A	A	30308	United States	A	A	USD	4.4	Plug Out at Vehicle	401	30622	217113
A	A	Georgia Tech	12/10/2014 16:33	EST	12/10/2014 17:46	EST	12/10/2014 14:49	1:12:45	1:12:29	5.895	2.476	0.74	Level 2	1	J1772	A	A	A	A	30308	United States	A	A	USD	1.03	Plug Out at Vehicle	622	30318	269487
A	A	Georgia Tech	12/10/2014 13:04	EST	12/10/2014 17:28	EST	12/10/2014 14:30	4:24:05	4:23:36	13.488	5.665	1.693	Level 2	2	J1772	A	A	A	A	30308	United States	A	A	USD	3.74	Customer	402	30308	304213
A	A	Georgia Tech	12/10/2014 9:54	EST	12/10/2014 16:58	EST	12/10/2014 14:00	7:03:51	5:11:46	13.778	5.787	1.729	Level 2	2	J1772	A	A	A	A	30308	United States	A	A	USD	6	Plug Out at Vehicle	621	30215	318309
A	A	Georgia Tech	12/10/2014 8:15	EST	12/10/2014 15:54	EST	12/10/2014 12:56	7:38:28	3:49:46	9.881	4.15	1.24	Level 2	1	J1772	A	A	A	A	30308	United States	A	A	USD	6.49	Plug Out at Vehicle	620	30306	254595
A	A	Georgia Tech	12/10/2014 7:54	EST	12/10/2014 12:48	EST	12/10/2014 10:00	4:54:20	2:35:21	7.201	3.025	0.904	Level 2	1	J1772	A	A	A	A	30308	United States	A	A	USD	4.17	Plug Out at Vehicle	398	30096	320985
A	A	Georgia Tech	12/10/2014 10:03	EST	12/10/2014 12:46	EST	12/10/2014 9:58	2:42:44	2:42:20	8.748	3.674	1.098	Level 2	2	J1772	A	A	A	A	30308	United States	A	A	USD	2.31	Plug Out at Vehicle	400	30269	323807
A	A	Georgia Tech	12/10/2014 7:47	EST	12/10/2014 9:44	EST	12/10/2014 6:46	1:57:20	1:57:14	6.963	2.925	0.874	Level 2	2	J1772	A	A	A	A	30308	United States	A	A	USD	1.66	Plug Out at Vehicle	619	30068	260891
A	A	Georgia Tech	12/10/2014 8:17	EST	12/10/2014 9:12	EST	12/10/2014 6:14	0:55:02	0:54:34	2.794	1.173	0.351	Level 2	2	J1772	A	A	A	A	30308	United States	A	A	USD	0.78	Plug Out at Vehicle	399	30062	261355
A	A	Georgia Tech	12/9/2014 19:44	EST	12/9/2014 21:29	EST	12/9/2014 18:30	1:44:30	1:44:15	9.977	4.19	1.252	Level 2	1	J1772	A	A	A	A	30308	United States	A	A	USD	1.48	Plug Out at Vehicle	618	30102	254811
A	A	Georgia Tech	12/9/2014 8:04	EST	12/9/2014 15:25	EST	12/9/2014 12:57	7:21:06	0:00:00	0	0	0	Level 2	2	J1772	A	A	A	A	30308	United States	A	A	USD	6.25	Plug Out at Vehicle	616	30062	261355
A	A	Georgia Tech	12/9/2014 8:35	EST	12/9/2014 15:46	EST	12/9/2014 12:48	7:11:38	4:49:39	12.809	5.38	1.608	Level 2	2	J1772	A	A	A	A	30308	United States	A	A	USD	6.11	Plug Out at Vehicle	1418132078	30506	211289
A	A	Georgia Tech	12/9/2014 8:21	EST	12/9/2014 11:37	EST	12/9/2014 8:38	3:15:36	2:45:30	7.116	2.989	0.893	Level 2	1	J1772	A	A	A	A	30308	United States	A	A	USD	2.77	Plug Out at Vehicle	397	30096	320985
A	A	Georgia Tech	12/9/2014 8:34	EST	12/9/2014 11:09	EST	12/9/2014 8:10	2:35:36	2:35:20	8.165	3.429	1.025	Level 2	1	J1772	A	A	A	A	30308	United States	A	A	USD	2.2	Plug Out at Vehicle	617	30044	320149
A	A	Georgia Tech	12/8/2014 16:14	EST	12/8/2014 20:29	EST	12/8/2014 17:30	4:15:32	2:10:45	5.124	2.152	0.643	Level 2	1	J1772	A	A	A	A	30308	United States	A	A	USD	3.62	Plug Out at Vehicle	1418073247	30506	211289
A	A	Georgia Tech	12/8/2014 7:36	EST	12/8/2014 17:42	EST	12/8/2014 14:44	10:06:15	3:46:54	10.773	4.525	1.352	Level 2	1	J1772	A	A	A	A	30308	United States	A	A	USD	8.59	Plug Out at Vehicle	1418042168	30040	221883
A	A	Georgia Tech	12/8/2014 12:36	EST	12/8/2014 14:34	EST	12/8/2014 11:37	1:58:05	1:57:30	6.043	2.538	0.758	Level 2	2	J1772	A	A	A	A	30308	United States	A	A	USD	1.67	Plug Out at Vehicle	615	30068	260891
A	A	Georgia Tech	12/8/2014 10:09	EST	12/8/2014 12:57	EST	12/8/2014 9:58	2:48:20	2:48:06	12.171	5.112	1.527	Level 2	1	J1772	A	A	A	A	30308	United States	A	A	USD	2.38	Customer	396	30269	323807
A	A	Georgia Tech	12/8/2014 7:56	EST	12/8/2014 11:27	EST	12/8/2014 8:28	3:30:13	2:55:55	6.999	2.94	0.878	Level 2	2	J1772	A	A	A	A	30308	United States	A	A	USD	2.98	Plug Out at Vehicle	614	30096	320985
A	A	Georgia Tech	12/7/2014 16:59	EST	12/7/2014 20:32	EST	12/7/2014 17:34	3:32:43	3:32:05	17.895	7.516	2.246	Level 2	1	J1772	A	A	A	A	30308	United States	A	A	USD	3.01	Plug Out at Vehicle	1417989583	30506	211289
A	A	Georgia Tech	12/5/2014 20:28	EST	12/5/2014 22:46	EST	12/5/2014 19:58	2:17:26	2:17:23	12.872	5.406	1.615	Level 2	2	J1772	A	A	A	A	30308	United States	A	A	USD	1.95	Customer	395	30102	165817
A	A	Georgia Tech	12/5/2014 19:23	EST	12/5/2014 20:04	EST	12/5/2014 17:07	0:41:11	0:41:00	3.906	1.64	0.49	Level 2	1	J1772	A	A	A	A	30308	United States	A	A	USD	0.58	Plug Out at Vehicle	613	30039	218997
A	A	Georgia Tech	12/5/2014 13:36	EST	12/5/2014 14:47	EST	12/5/2014 11:49	1:10:44	1:09:59	6.834	2.87	0.858	Level 2	1	J1772	A	A	A	A	30308	United States	A	A	USD	1	CPS Server	1417804591	30316	292205
A	A	Georgia Tech	12/5/2014 12:29	EST	12/5/2014 13:51	EST	12/5/2014 10:53	1:22:24	1:21:59	7.902	3.319	0.992	Level 2	2	J1772	A	A	A	A	30308	United States	A	A	USD	1.17	Plug Out at Vehicle	1417800562	30506	211289
A	A	Georgia Tech	12/5/2014 8:54	EST	12/5/2014 11:02	EST	12/5/2014 8:04	2:07:07	2:06:43	7.818	3.284	0.981	Level 2	2	J1772	A	A	A	A	30308	United States	A	A	USD	1.8	Plug Out at Vehicle	612	30068	260891
A	A	Georgia Tech	12/5/2014 7:34	EST	12/5/2014 9:16	EST	12/5/2014 6:18	1:42:34	1:28:40	4.181	1.756	0.525	Level 2	1	J1772	A	A	A	A	30308	United States	A	A	USD	1.45	Plug Out at Vehicle	1417782827	30341	214021
A	A	Georgia Tech	12/5/2014 7:33	EST	12/5/2014 7:35	EST	12/5/2014 4:35	0:01:59	0:00:00	0	0	0	Level 2	2	J1772	A	A	A	A	30308	United States	A	A	USD	0	Timeout	1417782818	30341	214021
A	A	Georgia Tech	12/4/2014 17:58	EST	12/4/2014 20:42	EST	12/4/2014 17:44	2:43:41	2:42:40	9.558	4.014	1.2	Level 2	1	J1772	A	A	A	A	30308	United States	A	A	USD	2.32	Plug Out at Vehicle	393	30360	200169
A	A	Georgia Tech	12/4/2014 18:11	EST	12/4/2014 19:34	EST	12/4/2014 17:07	1:23:01	1:22:39	7.92	3.326	0.994	Level 2	1	J1772	A	A	A	A	30308	United States	A	A	USD	1.18	Plug Out at Vehicle	1417734692	30022	324481
A	A	Georgia Tech	12/4/2014 17:32	EST	12/4/2014 20:03	EST	12/4/2014 17:04	2:30:57	2:30:08	7.946	3.338	0.997	Level 2	2	J1772	A	A	A	A	30308	United States	A	A	USD	2.14	Customer	392	30062	250315
A	A	Georgia Tech	12/4/2014 16:19	EST	12/4/2014 18:09	EST	12/4/2014 15:10	1:50:01	1:49:35	6.617	2.779	0.83	Level 2	2	J1772	A	A	A	A	30308	United States	A	A	USD	1.56	Plug Out at Vehicle	611	30135	262459
A	A	Georgia Tech	12/4/2014 15:47	EST	12/4/2014 17:44	EST	12/4/2014 14:46	1:57:49	1:57:35	6.856	2.879	0.86	Level 2	1	J1772	A	A	A	A	30308	United States	A	A	USD	1.67	Plug Out at Vehicle	610	30082	207597
A	A	Georgia Tech	12/4/2014 9:37	EST	12/4/2014 16:02	EST	12/4/2014 13:04	6:24:59	5:12:46	17.233	7.238	2.163	Level 2	2	J1772	A	A	A	A	30308	United States	A	A	USD	5.45	Plug Out at Vehicle	609	30318	305159
A	A	Georgia Tech	12/4/2014 7:52	EST	12/4/2014 12:31	EST	12/4/2014 9:32	4:39:05	2:46:28	10.103	4.243	1.268	Level 2	1	J1772	A	A	A	A	30308	United States	A	A	USD	3.95	Plug Out at Vehicle	608	30062	261355
A	A	Georgia Tech	12/3/2014 8:03	EST	12/3/2014 12:13	EST	12/3/2014 9:14	4:10:21	3:43:02	15.543	6.528	1.951	Level 2	1	J1772	A	A	A	A	30308	United States	A	A	USD	3.55	Plug Out at Vehicle	607	30102	254811
A	A	Georgia Tech	12/3/2014 7:31	EST	12/3/2014 10:57	EST	12/3/2014 8:20	3:25:58	3:24:43	13.367	5.614	1.678	Level 2	1	J1772	A	A	A	A	30308	United States	A	A	USD	2.92	Plug Out at Vehicle	1417609850	30141	275739
A	A	Georgia Tech	12/2/2014 17:43	EST	12/2/2014 20:57	EST	12/2/2014 17:58	3:13:53	1:05:23	6.286	2.64	0.789	Level 2	1	J1772	A	A	A	A	30308	United States	A	A	USD	2.75	Plug Out at Vehicle	391	30360	200169
A	A	Georgia Tech	12/2/2014 16:51	EST	12/2/2014 20:43	EST	12/2/2014 17:44	3:52:26	3:51:25	12.254	5.147	1.538	Level 2	1	J1772	A	A	A	A	30308	United States	A	A	USD	3.29	Plug Out at Vehicle	606	30062	250315
A	A	Georgia Tech	12/2/2014 9:46	EST	12/2/2014 11:37	EST	12/2/2014 8:38	1:50:17	1:50:04	2.659	1.117	0.334	Level 2	2	J1772	A	A	A	A	30308	United States	A	A	USD	1.56	Customer	605	30308	209813
A	A	Georgia Tech	12/2/2014 8:21	EST	12/2/2014 11:33	EST	12/2/2014 8:34	3:11:39	2:58:20	11.347	4.766	1.424	Level 2	1	J1772	A	A	A	A	30308	United States	A	A	USD	2.72	Plug Out at Vehicle	390	30306	254595
A	A	Georgia Tech	12/2/2014 6:14	EST	12/2/2014 7:59	EST	12/2/2014 5:00	1:44:39	1:44:24	8.472	3.558	1.063	Level 2	1	J1772	A	A	A	A	30308	United States	A	A	USD	1.48	Plug Out at Vehicle	604	30004	268993
A	A	Georgia Tech	12/1/2014 16:11	EST	12/1/2014 20:13	EST	12/1/2014 17:14	4:02:04	4:01:43	19.981	8.392	2.508	Level 2	1	J1772	A	A	A	A	30308	United States	A	A	USD	3.43	Plug Out at Vehicle	1417468298	30318	317047
A	A	Georgia Tech	12/1/2014 18:45	EST	12/1/2014 19:27	EST	12/1/2014 16:29	0:41:39	0:41:03	2.191	0.92	0.275	Level 2	2	J1772	A	A	A	A	30308	United States	A	A	USD	0.59	Customer	603	30318	269487
A	A	Georgia Tech	12/1/2014 17:49	EST	12/1/2014 17:57	EST	12/1/2014 14:59	0:08:35	0:08:04	0.415	0.174	0.052	Level 2	2	J1772	A	A	A	A	30308	United States	A	A	USD	0.12	Customer	602	30044	313125
A	A	Georgia Tech	12/1/2014 13:25	EST	12/1/2014 16:43	EST	12/1/2014 13:44	3:18:36	3:02:25	11.721	4.923	1.471	Level 2	2	J1772	A	A	A	A	30308	United States	A	A	USD	2.81	Plug Out at Vehicle	389	30306	254595
A	A	Georgia Tech	12/1/2014 13:38	EST	12/1/2014 15:45	EST	12/1/2014 12:47	2:07:11	2:06:54	10.586	4.446	1.328	Level 2	2	J1772	A	A	A	A	30308	United States	A	A	USD	1.8	Plug Out at Vehicle	601	30080	241607
A	A	Georgia Tech	12/1/2014 10:59	EST	12/1/2014 14:08	EST	12/1/2014 11:10	3:08:22	3:08:00	13.57	5.699	1.703	Level 2	1	J1772	A	A	A	A	30308	United States	A	A	USD	2.67	Plug Out at Vehicle	600	30309	271927
A	A	Georgia Tech	12/1/2014 11:29	EST	12/1/2014 13:05	EST	12/1/2014 10:06	1:36:18	1:36:05	9.213	3.87	1.156	Level 2	2	J1772	A	A	A	A	30308	United States	A	A	USD	1.36	Plug Out at Vehicle	388	N/A
A	A	Georgia Tech	12/1/2014 10:09	EST	12/1/2014 12:06	EST	12/1/2014 9:08	1:56:51	1:34:40	4.22	1.772	0.53	Level 2	2	J1772	A	A	A	A	30308	United States	A	A	USD	1.66	Customer	599	30308	209813
A	A	Georgia Tech	11/28/2014 19:24	EST	11/28/2014 20:33	EST	11/28/2014 17:34	1:09:01	1:08:25	4.108	1.725	0.515	Level 2	1	J1772	A	A	A	A	30308	United States	A	A	USD	0.98	Plug Out at Vehicle	1417220680	30319	324571
A	A	Georgia Tech	11/28/2014 19:24	EST	11/28/2014 19:26	EST	11/28/2014 16:26	0:01:52	0:00:00	0	0	0	Level 2	1	J1772	A	A	A	A	30308	United States	A	A	USD	0	Customer	1417220656	30319	324571
A	A	Georgia Tech	11/27/2014 9:49	EST	11/27/2014 13:54	EST	11/27/2014 10:56	4:04:46	3:24:04	13.257	5.568	1.664	Level 2	1	J1772	A	A	A	A	30308	United States	A	A	USD	3.47	Plug Out at Vehicle	1417099766	30005	324063
A	A	Georgia Tech	11/26/2014 11:31	EST	11/26/2014 15:45	EST	11/26/2014 12:46	4:13:45	3:20:10	11.738	4.93	1.473	Level 2	1	J1772	A	A	A	A	30308	United States	A	A	USD	3.59	Customer	598	30309	271927
A	A	Georgia Tech	11/26/2014 12:59	EST	11/26/2014 14:16	EST	11/26/2014 11:18	1:16:24	1:16:10	7.322	3.075	0.919	Level 2	1	J1772	A	A	A	A	30308	United States	A	A	USD	1.08	Customer	387	30318	269487
A	A	Georgia Tech	11/26/2014 8:03	EST	11/26/2014 9:29	EST	11/26/2014 6:30	1:25:35	1:25:19	8.043	3.378	1.009	Level 2	1	J1772	A	A	A	A	30308	United States	A	A	USD	1.21	Customer	597	30043	251467
A	A	Georgia Tech	11/26/2014 5:30	EST	11/26/2014 7:53	EST	11/26/2014 4:54	2:22:56	1:57:55	6.134	2.576	0.77	Level 2	1	J1772	A	A	A	A	30308	United States	A	A	USD	2.02	Plug Out at Vehicle	596	30102	254811
A	A	Georgia Tech	11/25/2014 17:34	EST	11/25/2014 22:14	EST	11/25/2014 19:16	4:39:22	2:38:15	10.469	4.397	1.314	Level 2	1	J1772	A	A	A	A	30308	United States	A	A	USD	3.96	Plug Out at Vehicle	386	30622	217113
A	A	Georgia Tech	11/25/2014 18:20	EST	11/25/2014 20:19	EST	11/25/2014 17:20	1:58:56	1:59:00	11.322	4.755	1.421	Level 2	1	J1772	A	A	A	A	30308	United States	A	A	USD	1.68	Customer	595	30318	269487
A	A	Georgia Tech	11/25/2014 16:09	EST	11/25/2014 17:11	EST	11/25/2014 14:12	1:01:48	1:01:44	5.884	2.471	0.738	Level 2	1	J1772	A	A	A	A	30308	United States	A	A	USD	0.88	Plug Out at Vehicle	594	30062	261355
A	A	Georgia Tech	11/25/2014 10:43	EST	11/25/2014 12:00	EST	11/25/2014 9:02	1:16:43	1:16:29	7.481	3.142	0.939	Level 2	1	J1772	A	A	A	A	30308	United States	A	A	USD	1.09	Plug Out at Vehicle	385	N/A
A	A	Georgia Tech	11/24/2014 17:50	EST	11/24/2014 17:56	EST	11/24/2014 14:59	0:06:17	0:05:59	0.559	0.235	0.07	Level 2	2	J1772	A	A	A	A	30308	United States	A	A	USD	0.09	Plug Out at Vehicle	593	30044	313125
A	A	Georgia Tech	11/24/2014 16:40	EST	11/24/2014 17:18	EST	11/24/2014 14:21	0:38:23	0:38:09	2.076	0.872	0.26	Level 2	1	J1772	A	A	A	A	30308	United States	A	A	USD	0.54	Plug Out at Vehicle	592	30062	261355
A	A	Georgia Tech	11/24/2014 14:07	EST	11/24/2014 16:04	EST	11/24/2014 13:07	1:57:16	1:56:59	11	4.62	1.381	Level 2	1	J1772	A	A	A	A	30308	United States	A	A	USD	1.66	Plug Out at Vehicle	384	30622	217113
A	A	Georgia Tech	11/24/2014 8:19	EST	11/24/2014 13:32	EST	11/24/2014 10:34	5:12:38	5:12:21	20.155	8.465	2.529	Level 2	2	J1772	A	A	A	A	30308	United States	A	A	USD	4.43	Plug Out at Vehicle	1416835172	30318	317047
A	A	Georgia Tech	11/24/2014 10:26	EST	11/24/2014 12:47	EST	11/24/2014 9:48	2:21:20	2:21:11	10.694	4.491	1.342	Level 2	1	J1772	A	A	A	A	30308	United States	A	A	USD	2	Plug Out at Vehicle	383	N/A
A	A	Georgia Tech	11/24/2014 8:05	EST	11/24/2014 11:32	EST	11/24/2014 8:54	3:26:44	3:00:45	7.527	3.161	0.945	Level 2	1	J1772	A	A	A	A	30308	United States	A	A	USD	2.93	Plug Out at Vehicle	591	30062	261355
A	A	Georgia Tech	11/24/2014 8:20	EST	11/24/2014 10:18	EST	11/24/2014 7:20	1:57:17	1:57:05	8.077	3.392	1.014	Level 2	1	J1772	A	A	A	A	30308	United States	A	A	USD	1.66	Plug Out at Vehicle	1416835241	30215	318309
A	A	Georgia Tech	11/23/2014 18:00	EST	11/23/2014 22:01	EST	11/23/2014 19:02	4:01:09	2:58:40	11.493	4.827	1.442	Level 2	1	J1772	A	A	A	A	30308	United States	A	A	USD	3.42	Plug Out at Vehicle	590	30082	207597
A	A	Georgia Tech	11/22/2014 14:48	EST	11/22/2014 19:40	EST	11/22/2014 16:42	4:51:23	4:45:20	20.17	8.472	2.531	Level 2	1	J1772	A	A	A	A	30308	United States	A	A	USD	4.13	Customer	589	30318	269487
A	A	Georgia Tech	11/21/2014 16:19	EST	11/21/2014 19:49	EST	11/21/2014 16:58	3:30:21	3:03:29	8.253	3.466	1.036	Level 2	1	J1772	A	A	A	A	30308	United States	A	A	USD	2.98	CPS Server	1416604760	30024	213561
A	A	Georgia Tech	11/21/2014 14:12	EST	11/21/2014 16:07	EST	11/21/2014 13:08	1:55:14	1:55:05	10.974	4.609	1.377	Level 2	1	J1772	A	A	A	A	30308	United States	A	A	USD	1.63	Plug Out at Vehicle	588	30101	250761
A	A	Georgia Tech	11/21/2014 9:03	EST	11/21/2014 14:25	EST	11/21/2014 11:26	5:22:02	5:21:58	20.268	8.512	2.544	Level 2	2	J1772	A	A	A	A	30308	United States	A	A	USD	4.56	Plug Out at Vehicle	382	30622	217113
A	A	Georgia Tech	11/21/2014 8:16	EST	11/21/2014 12:58	EST	11/21/2014 10:00	4:41:56	3:26:10	8.18	3.436	1.027	Level 2	2	J1772	A	A	A	A	30308	United States	A	A	USD	3.99	Plug Out at Vehicle	1416575752	30096	320985
A	A	Georgia Tech	11/21/2014 8:30	EST	11/21/2014 11:58	EST	11/21/2014 9:00	3:28:11	3:27:50	11.19	4.7	1.404	Level 2	1	J1772	A	A	A	A	30308	United States	A	A	USD	2.95	Plug Out at Vehicle	381	30306	254595
A	A	Georgia Tech	11/21/2014 7:35	EST	11/21/2014 10:38	EST	11/21/2014 7:40	3:02:37	3:02:30	9.907	4.161	1.243	Level 2	1	J1772	A	A	A	A	30308	United States	A	A	USD	2.59	Plug Out at Vehicle	584	30068	260891
A	A	Georgia Tech	11/20/2014 17:17	EST	11/20/2014 20:56	EST	11/20/2014 18:08	3:39:35	3:39:25	12.297	5.165	1.543	Level 2	1	J1772	A	A	A	A	30308	United States	A	A	USD	3.11	Customer	380	30062	250315
A	A	Georgia Tech	11/20/2014 17:49	EST	11/20/2014 19:45	EST	11/20/2014 16:47	1:55:59	1:55:35	5.652	2.374	0.709	Level 2	2	J1772	A	A	A	A	30308	United States	A	A	USD	1.64	Plug Out at Vehicle	1416523726	30341	214021
A	A	Georgia Tech	11/20/2014 17:21	EST	11/20/2014 18:42	EST	11/20/2014 15:44	1:21:27	1:20:58	7.763	3.26	0.974	Level 2	2	J1772	A	A	A	A	30308	United States	A	A	USD	1.15	Plug Out at Vehicle	1416522061	30506	211289
A	A	Georgia Tech	11/20/2014 14:42	EST	11/20/2014 17:13	EST	11/20/2014 14:14	2:31:06	2:10:10	6.307	2.649	0.792	Level 2	1	J1772	A	A	A	A	30308	United States	A	A	USD	2.14	Customer	379	30308	209813
A	A	Georgia Tech	11/20/2014 14:57	EST	11/20/2014 14:59	EST	11/20/2014 11:59	0:01:59	0:00:00	0	0	0	Level 2	2	J1772	A	A	A	A	30308	United States	A	A	USD	0	Timeout	1416513440	30318	317047
A	A	Georgia Tech	11/20/2014 12:29	EST	11/20/2014 14:44	EST	11/20/2014 11:46	2:14:26	2:12:14	6.666	2.8	0.837	Level 2	1	J1772	A	A	A	A	30308	United States	A	A	USD	1.9	Plug Out at Vehicle	1416504575	30215	318309
A	A	Georgia Tech	11/20/2014 9:09	EST	11/20/2014 14:38	EST	11/20/2014 11:40	5:28:29	4:55:55	17.106	7.184	2.147	Level 2	2	J1772	A	A	A	A	30308	United States	A	A	USD	4.65	Plug Out at Vehicle	582	30318	305159
A	A	Georgia Tech	11/20/2014 10:11	EST	11/20/2014 11:55	EST	11/20/2014 8:56	1:44:09	1:43:34	5.192	2.181	0.652	Level 2	1	J1772	A	A	A	A	30308	United States	A	A	USD	1.48	Plug Out at Vehicle	583	30306	254595
A	A	Georgia Tech	11/20/2014 9:27	EST	11/20/2014 10:51	EST	11/20/2014 7:52	1:24:10	1:00:54	2.627	1.103	0.33	Level 2	1	J1772	A	A	A	A	30308	United States	A	A	USD	1.19	Customer	378	30308	209813
A	A	Georgia Tech	11/20/2014 7:47	EST	11/20/2014 9:14	EST	11/20/2014 6:16	1:26:25	1:26:05	8.099	3.401	1.016	Level 2	1	J1772	A	A	A	A	30308	United States	A	A	USD	1.22	Plug Out at Vehicle	581	30102	254811
A	A	Georgia Tech	11/19/2014 14:56	EST	11/19/2014 18:45	EST	11/19/2014 15:46	3:49:05	3:48:55	14.118	5.93	1.772	Level 2	2	J1772	A	A	A	A	30308	United States	A	A	USD	3.25	Plug Out at Vehicle	580	30080	241607
A	A	Georgia Tech	11/19/2014 15:26	EST	11/19/2014 16:48	EST	11/19/2014 13:50	1:22:13	1:21:59	7.824	3.286	0.982	Level 2	2	J1772	A	A	A	A	30308	United States	A	A	USD	1.16	Plug Out at Vehicle	377	30102	254811
A	A	Georgia Tech	11/19/2014 10:30	EST	11/19/2014 16:21	EST	11/19/2014 13:30	5:51:21	5:51:01	21.272	8.934	2.67	Level 2	1	J1772	A	A	A	A	30308	United States	A	A	USD	4.98	Plug Out at Vehicle	579	30622	217113
A	A	Georgia Tech	11/19/2014 12:52	EST	11/19/2014 15:05	EST	11/19/2014 12:43	2:12:54	2:12:39	4.17	1.751	0.523	Level 2	2	J1772	A	A	A	A	30308	United States	A	A	USD	1.88	Customer	376	30308	209813
A	A	Georgia Tech	11/19/2014 8:36	EST	11/19/2014 13:18	EST	11/19/2014 10:20	4:42:04	4:41:46	15.474	6.499	1.942	Level 2	2	J1772	A	A	A	A	30308	United States	A	A	USD	4	Customer	577	30076	307599
A	A	Georgia Tech	11/19/2014 10:27	EST	11/19/2014 10:28	EST	11/19/2014 9:20	0:01:15	0:00:55	0.044	0.018	0.005	Level 2	1	J1772	A	A	A	A	30308	United States	A	A	USD	0	Plug Out at Vehicle	375	30622	217113
A	A	Georgia Tech	11/19/2014 8:28	EST	11/19/2014 11:34	EST	11/19/2014 8:56	3:05:37	3:05:11	8.875	3.727	1.114	Level 2	2	J1772	A	A	A	A	30308	United States	A	A	USD	2.63	Plug Out at Vehicle	374	30306	254595
A	A	Georgia Tech	11/19/2014 7:14	EST	11/19/2014 10:21	EST	11/19/2014 8:50	3:07:22	2:31:29	8.174	3.433	1.026	Level 2	1	J1772	A	A	A	A	30308	United States	A	A	USD	2.65	Plug Out at Vehicle	373	30075	206089
A	A	Georgia Tech	11/19/2014 8:53	EST	11/19/2014 10:29	EST	11/19/2014 8:12	1:35:45	1:35:24	5.062	2.126	0.635	Level 2	1	J1772	A	A	A	A	30308	United States	A	A	USD	1.36	Customer	578	30002	314151
A	A	Georgia Tech	11/18/2014 17:53	EST	11/18/2014 21:00	EST	11/18/2014 18:02	3:06:55	3:06:41	11.179	4.695	1.403	Level 2	2	J1772	A	A	A	A	30308	United States	A	A	USD	2.65	Plug Out at Vehicle	576	30062	250315
A	A	Georgia Tech	11/18/2014 11:51	EST	11/18/2014 16:15	EST	11/18/2014 13:30	4:23:57	4:23:26	12.569	5.279	1.577	Level 2	2	J1772	A	A	A	A	30308	United States	A	A	USD	3.74	Plug Out at Vehicle	372	30306	254595
A	A	Georgia Tech	11/18/2014 8:49	EST	11/18/2014 15:02	EST	11/18/2014 12:04	6:13:24	5:50:06	19.24	8.081	2.415	Level 2	1	J1772	A	A	A	A	30308	United States	A	A	USD	5.29	Plug Out at Vehicle	1416318540	30318	317047
A	A	Georgia Tech	11/18/2014 11:03	EST	11/18/2014 12:26	EST	11/18/2014 9:29	1:23:23	1:23:05	4.533	1.904	0.569	Level 2	1	J1772	A	A	A	A	30308	United States	A	A	USD	1.18	Plug Out at Vehicle	575	30622	217113
A	A	Georgia Tech	11/18/2014 9:52	EST	11/18/2014 12:20	EST	11/18/2014 9:22	2:28:44	2:00:44	5.396	2.266	0.677	Level 2	2	J1772	A	A	A	A	30308	United States	A	A	USD	2.11	Customer	574	30308	209813
A	A	Georgia Tech	11/18/2014 9:57	EST	11/18/2014 11:38	EST	11/18/2014 9:12	1:41:31	1:41:14	5.004	2.102	0.628	Level 2	2	J1772	A	A	A	A	30308	United States	A	A	USD	1.44	Plug Out at Vehicle	371	30022	144747
A	A	Georgia Tech	11/18/2014 7:42	EST	11/18/2014 11:02	EST	11/18/2014 9:04	3:20:16	2:11:40	7.218	3.031	0.906	Level 2	1	J1772	A	A	A	A	30308	United States	A	A	USD	2.84	Plug Out at Vehicle	573	30068	260891
A	A	Georgia Tech	11/18/2014 6:44	EST	11/18/2014 7:51	EST	11/18/2014 4:54	1:07:35	1:07:19	6.307	2.649	0.792	Level 2	1	J1772	A	A	A	A	30308	United States	A	A	USD	0.96	Plug Out at Vehicle	370	30075	206089
A	A	Georgia Tech	11/17/2014 17:26	EST	11/17/2014 19:55	EST	11/17/2014 16:58	2:29:10	2:28:34	13.359	5.611	1.677	Level 2	1	J1772	A	A	A	A	30308	United States	A	A	USD	2.11	Plug Out at Vehicle	572	30044	313125
A	A	Georgia Tech	11/17/2014 11:23	EST	11/17/2014 12:24	EST	11/17/2014 14:22	1:01:12	1:01:04	3.896	1.636	0.489	Level 2	1	J1772	A	A	A	A	30308	United States	A	A	USD	0.87	CPS Server	570	30622	217113
A	A	Georgia Tech	11/17/2014 14:52	EST	11/17/2014 16:29	EST	11/17/2014 13:30	1:36:25	1:32:45	9.026	3.791	1.133	Level 2	1	J1772	A	A	A	A	30308	United States	A	A	USD	1.37	Plug Out at Vehicle	1416253956	30506	211289
A	A	Georgia Tech	11/17/2014 8:41	EST	11/17/2014 13:48	EST	11/17/2014 10:50	5:07:10	2:55:39	6.881	2.89	0.864	Level 2	2	J1772	A	A	A	A	30308	United States	A	A	USD	4.35	Plug Out at Vehicle	368	30068	260891
A	A	Georgia Tech	11/17/2014 11:55	EST	11/17/2014 12:48	EST	11/17/2014 9:51	0:53:20	0:52:59	3.751	1.575	0.471	Level 2	2	J1772	A	A	A	A	30308	United States	A	A	USD	0.76	Plug Out at Vehicle	571	30102	254811
A	A	Georgia Tech	11/17/2014 11:16	EST	11/17/2014 12:23	EST	11/17/2014 9:24	1:07:14	1:00:49	3.138	1.318	0.394	Level 2	1	J1772	A	A	A	A	30308	United States	A	A	USD	0.95	Plug Out at Vehicle	369	30622	217113
A	A	Georgia Tech	11/17/2014 10:26	EST	11/17/2014 11:37	EST	11/17/2014 8:38	1:10:42	1:10:15	3.777	1.586	0.474	Level 2	2	J1772	A	A	A	A	30308	United States	A	A	USD	1	Plug Out at Vehicle	569	30306	254595
A	A	Georgia Tech	11/17/2014 8:41	EST	11/17/2014 11:15	EST	11/17/2014 8:16	2:34:02	2:33:40	8.817	3.703	1.107	Level 2	1	J1772	A	A	A	A	30308	United States	A	A	USD	2.18	Plug Out at Vehicle	1416231704	30345	183185
A	A	Georgia Tech	11/17/2014 6:49	EST	11/17/2014 11:15	EST	11/17/2014 8:16	4:25:14	4:02:31	11.327	4.758	1.422	Level 2	1	J1772	A	A	A	A	30308	United States	A	A	USD	3.76	Plug Out at Vehicle	367	30114	235945
A	A	Georgia Tech	11/16/2014 22:22	EST	11/17/2014 6:54	EST	11/17/2014 5:46	8:32:34	8:29:01	46.928	19.71	5.89	Level 2	2	J1772	A	A	A	A	30308	United States	A	A	USD	7.26	CPS Server	567	33331	276131
A	A	Georgia Tech	11/17/2014 7:10	EST	11/17/2014 8:27	EST	11/17/2014 5:28	1:16:55	1:16:39	6.573	2.761	0.825	Level 2	1	J1772	A	A	A	A	30308	United States	A	A	USD	1.09	Plug Out at Vehicle	568	30075	206089
A	A	Georgia Tech	11/15/2014 16:47	EST	11/15/2014 18:43	EST	11/15/2014 15:44	1:56:03	1:55:49	11.146	4.681	1.399	Level 2	1	J1772	A	A	A	A	30308	United States	A	A	USD	1.64	Plug Out at Vehicle	1416088057	30047	284619
A	A	Georgia Tech	11/15/2014 11:24	EST	11/15/2014 15:08	EST	11/15/2014 13:30	3:43:27	3:42:07	12.238	5.14	1.536	Level 2	1	J1772	A	A	A	A	30308	United States	A	A	USD	3.17	Plug Out at Vehicle	1416068660	30045	317899
A	A	Georgia Tech	11/15/2014 10:03	EST	11/15/2014 16:18	EST	11/15/2014 13:30	6:14:26	5:31:31	15.387	6.463	1.931	Level 2	2	J1772	A	A	A	A	30308	United States	A	A	USD	5.3	Plug Out at Vehicle	566	30080	252787
A	A	Georgia Tech	11/15/2014 6:41	EST	11/15/2014 13:28	EST	11/15/2014 13:30	6:47:17	3:24:00	11.619	4.88	1.458	Level 2	1	J1772	A	A	A	A	30308	United States	A	A	USD	5.77	Plug Out at Vehicle	564	30004	268993
A	A	Georgia Tech	11/15/2014 11:33	EST	11/15/2014 15:23	EST	11/15/2014 13:24	3:49:54	1:44:30	2.645	1.111	0.332	Level 2	2	J1772	A	A	A	A	30308	United States	A	A	USD	3.26	Plug Out at Vehicle	1416069183	N/A	1776
A	A	Georgia Tech	11/15/2014 8:08	EST	11/15/2014 10:58	EST	11/15/2014 8:00	2:50:23	2:50:13	11.18	4.696	1.403	Level 2	1	J1772	A	A	A	A	30308	United States	A	A	USD	2.41	Plug Out at Vehicle	1416056871	30004	318245
A	A	Georgia Tech	11/15/2014 7:59	EST	11/15/2014 9:48	EST	11/15/2014 6:50	1:48:47	1:48:09	5.639	2.368	0.708	Level 2	2	J1772	A	A	A	A	30308	United States	A	A	USD	1.54	Plug Out at Vehicle	565	30066	227551
A	A	Georgia Tech	11/14/2014 14:59	EST	11/14/2014 21:32	EST	11/14/2014 18:34	6:33:04	3:15:39	12.096	5.08	1.518	Level 2	2	J1772	A	A	A	A	30308	United States	A	A	USD	5.57	Plug Out at Vehicle	563	30004	268993
A	A	Georgia Tech	11/14/2014 11:51	EST	11/14/2014 15:29	EST	11/14/2014 12:30	3:37:27	3:24:50	8.762	3.68	1.1	Level 2	2	J1772	A	A	A	A	30308	United States	A	A	USD	3.08	Plug Out at Vehicle	366	30080	241607
A	A	Georgia Tech	11/14/2014 14:29	EST	11/14/2014 15:07	EST	11/14/2014 12:09	0:37:40	0:37:28	3.303	1.387	0.414	Level 2	1	J1772	A	A	A	A	30308	United States	A	A	USD	0.53	Plug Out at Vehicle	1415993354	30033	317831
A	A	Georgia Tech	11/14/2014 10:55	EST	11/14/2014 14:14	EST	11/14/2014 11:16	3:18:57	3:18:41	12.854	5.399	1.613	Level 2	1	J1772	A	A	A	A	30308	United States	A	A	USD	2.82	Plug Out at Vehicle	562	N/A
A	A	Georgia Tech	11/14/2014 8:36	EST	11/14/2014 13:14	EST	11/14/2014 10:16	4:37:46	4:37:19	16.497	6.929	2.07	Level 2	2	J1772	A	A	A	A	30308	United States	A	A	USD	3.94	Plug Out at Vehicle	560	30076	307599
A	A	Georgia Tech	11/14/2014 7:54	EST	11/14/2014 12:08	EST	11/14/2014 9:10	4:14:02	4:10:40	11.558	4.854	1.451	Level 2	1	J1772	A	A	A	A	30308	United States	A	A	USD	3.6	Plug Out at Vehicle	364	N/A
A	A	Georgia Tech	11/14/2014 9:01	EST	11/14/2014 9:55	EST	11/14/2014 6:58	0:54:34	0:00:00	0	0	0	Level 2	2	J1772	A	A	A	A	30308	United States	A	A	USD	0.77	Plug Out at Vehicle	365	30082	207597
A	A	Georgia Tech	11/14/2014 7:49	EST	11/14/2014 9:06	EST	11/14/2014 6:08	1:16:54	1:16:44	6.003	2.521	0.753	Level 2	1	J1772	A	A	A	A	30308	United States	A	A	USD	1.09	Plug Out at Vehicle	559	30102	254811
A	A	Georgia Tech	11/13/2014 19:34	EST	11/13/2014 20:56	EST	11/13/2014 17:59	1:21:57	1:21:34	4.892	2.055	0.614	Level 2	2	J1772	A	A	A	A	30308	United States	A	A	USD	1.16	Customer	558	30062	250315
A	A	Georgia Tech	11/13/2014 17:21	EST	11/13/2014 19:41	EST	11/13/2014 16:42	2:20:09	2:19:19	9.431	3.961	1.184	Level 2	2	J1772	A	A	A	A	30308	United States	A	A	USD	1.99	Plug Out at Vehicle	1415917294	30506	211289
A	A	Georgia Tech	11/13/2014 14:45	EST	11/13/2014 18:38	EST	11/13/2014 15:50	3:53:07	3:52:50	14.697	6.173	1.844	Level 2	1	J1772	A	A	A	A	30308	United States	A	A	USD	3.3	Plug Out at Vehicle	363	30080	241607
A	A	Georgia Tech	11/13/2014 15:47	EST	11/13/2014 18:25	EST	11/13/2014 15:26	2:37:22	2:37:10	14.775	6.205	1.854	Level 2	2	J1772	A	A	A	A	30308	United States	A	A	USD	2.23	Customer	557	30318	269487
A	A	Georgia Tech	11/13/2014 8:05	EST	11/13/2014 13:32	EST	11/13/2014 15:02	5:27:25	4:02:35	12.638	5.308	1.586	Level 2	1	J1772	A	A	A	A	30308	United States	A	A	USD	4.64	CPS Server	555	30346	300523
A	A	Georgia Tech	11/13/2014 8:59	EST	11/13/2014 14:02	EST	11/13/2014 11:04	5:02:32	5:02:06	13.436	5.643	1.686	Level 2	2	J1772	A	A	A	A	30308	United States	A	A	USD	4.29	Customer	556	30114	264643
A	A	Georgia Tech	11/13/2014 12:52	EST	11/13/2014 13:31	EST	11/13/2014 10:33	0:38:35	0:38:19	3.657	1.536	0.459	Level 2	1	J1772	A	A	A	A	30308	United States	A	A	USD	0.55	Plug Out at Vehicle	362	30068	260891
A	A	Georgia Tech	11/12/2014 7:37	EST	11/12/2014 9:50	EST	11/12/2014 13:56	2:12:17	1:50:25	5.09	2.138	0.639	Level 2	1	J1772	A	A	A	A	30308	United States	A	A	USD	1.87	CPS Server	554	30346	300523
A	A	Georgia Tech	11/12/2014 14:58	EST	11/12/2014 16:12	EST	11/12/2014 13:15	1:14:03	1:13:49	6.176	2.594	0.775	Level 2	1	J1772	A	A	A	A	30308	United States	A	A	USD	1.05	Plug Out at Vehicle	1415822312	30506	211289
A	A	Georgia Tech	11/12/2014 8:51	EST	11/12/2014 13:51	EST	11/12/2014 10:52	5:00:15	4:44:26	18.919	7.946	2.374	Level 2	2	J1772	A	A	A	A	30308	United States	A	A	USD	4.25	Plug Out at Vehicle	1415800258	30318	308583
A	A	Georgia Tech	11/12/2014 8:44	EST	11/12/2014 12:53	EST	11/12/2014 9:54	4:09:13	4:09:06	12.456	5.232	1.563	Level 2	2	J1772	A	A	A	A	30308	United States	A	A	USD	3.53	Plug Out at Vehicle	361	N/A
A	A	Georgia Tech	11/12/2014 9:50	EST	11/12/2014 9:52	EST	11/12/2014 6:52	0:02:00	0:00:00	0	0	0	Level 2	1	J1772	A	A	A	A	30308	United States	A	A	USD	0	Timeout	1415803819	30346	300523
A	A	Georgia Tech	11/11/2014 17:56	EST	11/11/2014 22:52	EST	11/11/2014 19:54	4:55:41	3:39:26	15.853	6.658	1.99	Level 2	1	J1772	A	A	A	A	30308	United States	A	A	USD	4.19	Plug Out at Vehicle	553	30082	207597
A	A	Georgia Tech	11/11/2014 12:52	EST	11/11/2014 21:00	EST	11/11/2014 18:02	8:08:13	3:27:00	9.173	3.853	1.151	Level 2	2	J1772	A	A	A	A	30308	United States	A	A	USD	6.92	Plug Out at Vehicle	358	30062	250315
A	A	Georgia Tech	11/11/2014 15:05	EST	11/11/2014 16:45	EST	11/11/2014 13:46	1:40:42	1:40:24	9.436	3.963	1.184	Level 2	2	J1772	A	A	A	A	30308	United States	A	A	USD	1.43	Plug Out at Vehicle	552	30080	241607
A	A	Georgia Tech	11/11/2014 9:57	EST	11/11/2014 12:37	EST	11/11/2014 12:30	2:40:58	2:23:39	6.719	2.822	0.843	Level 2	1	J1772	A	A	A	A	30308	United States	A	A	USD	2.28	CPS Server	550	30346	300523
A	A	Georgia Tech	11/11/2014 8:29	EST	11/11/2014 13:46	EST	11/11/2014 10:48	5:17:10	3:23:45	12.084	5.075	1.517	Level 2	1	J1772	A	A	A	A	30308	United States	A	A	USD	4.49	Plug Out at Vehicle	1415712574	30345	183185
A	A	Georgia Tech	11/11/2014 12:27	EST	11/11/2014 13:16	EST	11/11/2014 10:19	0:48:47	0:48:29	4.23	1.777	0.531	Level 2	2	J1772	A	A	A	A	30308	United States	A	A	USD	0.69	Plug Out at Vehicle	551	30024	231451
A	A	Georgia Tech	11/11/2014 8:11	EST	11/11/2014 10:50	EST	11/11/2014 7:52	2:38:30	2:38:09	9.23	3.876	1.158	Level 2	2	J1772	A	A	A	A	30308	United States	A	A	USD	2.25	Plug Out at Vehicle	549	30062	261355
A	A	Georgia Tech	11/11/2014 7:51	EST	11/11/2014 8:50	EST	11/11/2014 5:52	0:58:37	0:58:14	3.897	1.637	0.489	Level 2	1	J1772	A	A	A	A	30308	United States	A	A	USD	0.83	Plug Out at Vehicle	548	30102	254811
A	A	Georgia Tech	11/10/2014 14:41	EST	11/10/2014 16:18	EST	11/10/2014 13:21	1:37:16	1:37:04	8.932	3.751	1.121	Level 2	1	J1772	A	A	A	A	30308	United States	A	A	USD	1.38	Plug Out at Vehicle	1415648479	30506	211289
A	A	Georgia Tech	11/10/2014 13:05	EST	11/10/2014 14:57	EST	11/10/2014 11:59	1:51:09	1:50:54	6.487	2.724	0.814	Level 2	1	J1772	A	A	A	A	30308	United States	A	A	USD	1.57	Plug Out at Vehicle	547	30068	260891
A	A	Georgia Tech	11/10/2014 8:38	EST	11/10/2014 12:50	EST	11/10/2014 9:52	4:12:06	3:14:54	11.688	4.909	1.467	Level 2	1	J1772	A	A	A	A	30308	United States	A	A	USD	3.57	Plug Out at Vehicle	1415626687	30345	183185
A	A	Georgia Tech	11/9/2014 16:14	EST	11/9/2014 17:50	EST	11/9/2014 14:52	1:35:57	1:35:25	7.129	2.994	0.895	Level 2	2	J1772	A	A	A	A	30308	United States	A	A	USD	1.36	Customer	546	30318	269487
A	A	Georgia Tech	11/9/2014 12:30	EST	11/9/2014 17:02	EST	11/9/2014 14:04	4:31:54	4:20:06	19.866	8.344	2.493	Level 2	1	J1772	A	A	A	A	30308	United States	A	A	USD	3.85	Plug Out at Vehicle	1415554239	30318	308583
A	A	Georgia Tech	11/9/2014 7:58	EST	11/9/2014 13:01	EST	11/9/2014 10:02	5:02:40	1:51:49	5.273	2.215	0.662	Level 2	2	J1772	A	A	A	A	30308	United States	A	A	USD	4.29	Plug Out at Vehicle	357	30360	200169
A	A	Georgia Tech	11/9/2014 12:30	EST	11/9/2014 12:32	EST	11/9/2014 9:32	0:02:00	0:00:00	0	0	0	Level 2	1	J1772	A	A	A	A	30308	United States	A	A	USD	0	Timeout	1415554204	30318	308583
A	A	Georgia Tech	11/9/2014 10:38	EST	11/9/2014 11:12	EST	11/9/2014 8:14	0:34:45	0:34:29	3.344	1.404	0.42	Level 2	1	J1772	A	A	A	A	30308	United States	A	A	USD	0.49	Plug Out at Vehicle	545	30044	225187
A	A	Georgia Tech	11/8/2014 11:14	EST	11/8/2014 13:29	EST	11/8/2014 10:30	2:14:50	2:14:31	6.848	2.876	0.859	Level 2	2	J1772	A	A	A	A	30308	United States	A	A	USD	1.91	Customer	544	30350	253899
A	A	Georgia Tech	11/7/2014 16:52	EST	11/7/2014 21:41	EST	11/7/2014 18:42	4:49:33	4:00:40	15.5	6.51	1.945	Level 2	1	J1772	A	A	A	A	30308	United States	A	A	USD	4.1	Customer	543	30319	236681
A	A	Georgia Tech	11/7/2014 15:37	EST	11/7/2014 21:13	EST	11/7/2014 18:14	5:36:13	2:41:19	9.109	3.826	1.143	Level 2	2	J1772	A	A	A	A	30308	United States	A	A	USD	4.76	Plug Out at Vehicle	356	30004	191995
A	A	Georgia Tech	11/7/2014 8:04	EST	11/7/2014 17:26	EST	11/7/2014 14:28	9:21:31	3:04:40	11.093	4.659	1.392	Level 2	2	J1772	A	A	A	A	30308	United States	A	A	USD	7.96	Plug Out at Vehicle	541	30062	261355
A	A	Georgia Tech	11/7/2014 15:15	EST	11/7/2014 16:10	EST	11/7/2014 13:13	0:55:17	0:55:04	2.883	1.211	0.362	Level 2	1	J1772	A	A	A	A	30308	United States	A	A	USD	0.78	Customer	542	30346	300523
A	A	Georgia Tech	11/7/2014 13:18	EST	11/7/2014 15:59	EST	11/7/2014 13:00	2:40:28	2:40:05	13.261	5.57	1.664	Level 2	1	J1772	A	A	A	A	30308	United States	A	A	USD	2.27	Plug Out at Vehicle	355	30080	241607
A	A	Georgia Tech	11/7/2014 12:27	EST	11/7/2014 13:42	EST	11/7/2014 10:45	1:14:26	1:14:04	4.864	2.043	0.61	Level 2	2	J1772	A	A	A	A	30308	United States	A	A	USD	1.05	Plug Out at Vehicle	354	30102	254811
A	A	Georgia Tech	11/7/2014 8:52	EST	11/7/2014 12:56	EST	11/7/2014 9:58	4:03:51	4:03:36	18.592	7.809	2.333	Level 2	1	J1772	A	A	A	A	30308	United States	A	A	USD	3.45	Plug Out at Vehicle	353	30622	217113
A	A	Georgia Tech	11/6/2014 20:43	EST	11/6/2014 22:06	EST	11/6/2014 19:08	1:22:03	1:21:45	7.788	3.271	0.977	Level 2	1	J1772	A	A	A	A	30308	United States	A	A	USD	1.16	Customer	540	30318	269487
A	A	Georgia Tech	11/6/2014 17:55	EST	11/6/2014 21:05	EST	11/6/2014 18:06	3:09:19	3:09:05	9.895	4.156	1.242	Level 2	1	J1772	A	A	A	A	30308	United States	A	A	USD	2.68	Plug Out at Vehicle	352	30062	250315
A	A	Georgia Tech	11/6/2014 17:38	EST	11/6/2014 20:54	EST	11/6/2014 17:56	3:15:57	3:15:41	10.555	4.433	1.325	Level 2	2	J1772	A	A	A	A	30308	United States	A	A	USD	2.78	Plug Out at Vehicle	351	30360	200169
A	A	Georgia Tech	11/6/2014 17:42	EST	11/6/2014 19:38	EST	11/6/2014 16:41	1:55:57	1:55:34	6.102	2.563	0.766	Level 2	2	J1772	A	A	A	A	30308	United States	A	A	USD	1.64	Plug Out at Vehicle	1415313735	30506	211289
A	A	Georgia Tech	11/6/2014 13:51	EST	11/6/2014 17:48	EST	11/6/2014 14:50	3:57:55	2:25:00	8.662	3.638	1.087	Level 2	1	J1772	A	A	A	A	30308	United States	A	A	USD	3.37	Plug Out at Vehicle	539	30318	305159
A	A	Georgia Tech	11/6/2014 10:50	EST	11/6/2014 17:48	EST	11/6/2014 14:50	6:58:28	2:46:30	11.253	4.726	1.412	Level 2	1	J1772	A	A	A	A	30308	United States	A	A	USD	5.93	Plug Out at Vehicle	350	N/A
A	A	Georgia Tech	11/6/2014 7:41	EST	11/6/2014 11:41	EST	11/6/2014 8:42	3:59:47	3:16:40	9.178	3.855	1.152	Level 2	1	J1772	A	A	A	A	30308	United States	A	A	USD	3.4	Plug Out at Vehicle	536	30068	260891
A	A	Georgia Tech	11/6/2014 7:06	EST	11/6/2014 9:01	EST	11/6/2014 6:02	1:54:50	1:54:35	7.31	3.07	0.917	Level 2	2	J1772	A	A	A	A	30308	United States	A	A	USD	1.63	Plug Out at Vehicle	535	30075	206089
A	A	Georgia Tech	11/5/2014 13:28	EST	11/5/2014 17:03	EST	11/5/2014 14:04	3:34:43	2:20:24	8.279	3.477	1.039	Level 2	1	J1772	A	A	A	A	30308	United States	A	A	USD	3.04	Plug Out at Vehicle	534	30306	254595
A	A	Georgia Tech	11/5/2014 11:20	EST	11/5/2014 16:13	EST	11/5/2014 13:14	4:53:13	3:04:56	11.228	4.716	1.409	Level 2	1	J1772	A	A	A	A	30308	United States	A	A	USD	4.15	Plug Out at Vehicle	348	30346	300523
A	A	Georgia Tech	11/5/2014 12:43	EST	11/5/2014 14:56	EST	11/5/2014 11:58	2:12:59	2:12:40	7.03	2.953	0.882	Level 2	2	J1772	A	A	A	A	30308	United States	A	A	USD	1.88	Plug Out at Vehicle	349	N/A
A	A	Georgia Tech	11/5/2014 9:22	EST	11/5/2014 10:54	EST	11/5/2014 7:56	1:32:05	0:51:49	2.236	0.939	0.281	Level 2	2	J1772	A	A	A	A	30308	United States	A	A	USD	1.3	Customer	533	30308	209813
A	A	Georgia Tech	11/4/2014 17:29	EST	11/4/2014 21:04	EST	11/4/2014 18:06	3:34:49	3:33:23	9.972	4.188	1.251	Level 2	1	J1772	A	A	A	A	30308	United States	A	A	USD	3.05	Customer	532	30062	250315
A	A	Georgia Tech	11/4/2014 16:46	EST	11/4/2014 20:57	EST	11/4/2014 17:58	4:10:54	3:10:20	9.65	4.053	1.211	Level 2	2	J1772	A	A	A	A	30308	United States	A	A	USD	3.56	Plug Out at Vehicle	531	30360	200169
A	A	Georgia Tech	11/4/2014 14:58	EST	11/4/2014 17:55	EST	11/4/2014 16:06	2:56:40	2:30:20	6.682	2.806	0.839	Level 2	1	J1772	A	A	A	A	30308	United States	A	A	USD	2.5	CPS Server	346	30346	300523
A	A	Georgia Tech	11/4/2014 16:20	EST	11/4/2014 17:33	EST	11/4/2014 14:35	1:13:08	1:12:49	3.881	1.63	0.487	Level 2	2	J1772	A	A	A	A	30308	United States	A	A	USD	1.04	Plug Out at Vehicle	347	N/A
A	A	Georgia Tech	11/4/2014 13:45	EST	11/4/2014 16:47	EST	11/4/2014 13:48	3:02:31	3:01:20	12.945	5.437	1.625	Level 2	1	J1772	A	A	A	A	30308	United States	A	A	USD	2.57	Plug Out at Vehicle	530	30622	217113
A	A	Georgia Tech	11/4/2014 10:54	EST	11/4/2014 15:45	EST	11/4/2014 12:46	4:51:29	2:36:49	7.909	3.322	0.993	Level 2	2	J1772	A	A	A	A	30308	United States	A	A	USD	4.13	Plug Out at Vehicle	1415116442	30152	313107
A	A	Georgia Tech	11/4/2014 12:26	EST	11/4/2014 14:21	EST	11/4/2014 11:45	1:55:21	1:55:00	6.128	2.574	0.769	Level 2	1	J1772	A	A	A	A	30308	United States	A	A	USD	1.63	Plug Out at Vehicle	345	30024	231451
A	A	Georgia Tech	11/4/2014 7:29	EST	11/4/2014 13:13	EST	11/4/2014 10:14	5:43:54	2:14:51	6.528	2.742	0.819	Level 2	1	J1772	A	A	A	A	30308	United States	A	A	USD	4.86	Plug Out at Vehicle	525	30068	260891
A	A	Georgia Tech	11/4/2014 8:05	EST	11/4/2014 12:47	EST	11/4/2014 10:08	4:42:01	4:40:35	12.388	5.203	1.555	Level 2	2	J1772	A	A	A	A	30308	United States	A	A	USD	3.98	Plug Out at Vehicle	526	30062	261355
A	A	Georgia Tech	11/4/2014 9:17	EST	11/4/2014 11:48	EST	11/4/2014 8:50	2:31:27	2:31:00	7.955	3.341	0.998	Level 2	1	J1772	A	A	A	A	30308	United States	A	A	USD	2.15	Plug Out at Vehicle	1415110611	30318	308583
A	A	Georgia Tech	11/4/2014 7:46	EST	11/4/2014 10:38	EST	11/4/2014 7:40	2:51:20	2:39:40	8.616	3.619	1.081	Level 2	2	J1772	A	A	A	A	30308	United States	A	A	USD	2.43	Plug Out at Vehicle	344	30041	244461
A	A	Georgia Tech	11/3/2014 16:55	EST	11/3/2014 18:12	EST	11/3/2014 15:12	1:16:14	1:15:00	7.191	3.02	0.903	Level 2	1	J1772	A	A	A	A	30308	United States	A	A	USD	1.07	Customer	524	30318	269487
A	A	Georgia Tech	11/3/2014 11:15	EST	11/3/2014 16:49	EST	11/3/2014 13:50	5:34:07	2:59:44	12.27	5.154	1.54	Level 2	2	J1772	A	A	A	A	30308	United States	A	A	USD	4.72	Plug Out at Vehicle	522	N/A
A	A	Georgia Tech	11/3/2014 13:22	EST	11/3/2014 16:24	EST	11/3/2014 13:25	3:01:51	3:00:24	9.121	3.831	1.145	Level 2	1	J1772	A	A	A	A	30308	United States	A	A	USD	2.56	Plug Out at Vehicle	523	30306	254595
A	A	Georgia Tech	11/3/2014 7:32	EST	11/3/2014 12:03	EST	11/3/2014 10:56	4:31:20	2:24:39	7.156	3.005	0.898	Level 2	1	J1772	A	A	A	A	30308	United States	A	A	USD	3.84	Plug Out at Vehicle	343	30075	266201
A	A	Georgia Tech	11/2/2014 17:50	EST	11/2/2014 21:23	EST	11/2/2014 19:44	3:33:43	3:32:05	17.79	7.472	2.233	Level 2	1	J1772	A	A	A	A	30308	United States	A	A	USD	3.01	Plug Out at Vehicle	521	30082	207597
A	A	Georgia Tech	11/2/2014 12:06	EST	11/2/2014 16:29	EST	11/2/2014 13:40	4:23:00	3:31:08	10.51	4.414	1.319	Level 2	1	J1772	A	A	A	A	30308	United States	A	A	USD	3.71	Plug Out at Vehicle	519	30016	290841
A	A	Georgia Tech	11/2/2014 12:20	EST	11/2/2014 12:20	EST	11/2/2014 9:22	0:00:00	0:00:00	0	0	0	Level 2	2	J1772	A	A	A	A	30308	United States	A	A	USD	0	Timeout	520	30016	290841
A	A	Georgia Tech	11/1/2014 14:28	EDT	11/1/2014 18:11	EDT	11/1/2014 15:12	3:43:51	3:18:50	12.708	5.337	1.595	Level 2	1	J1772	A	A	A	A	30308	United States	A	A	USD	3.16	Plug Out at Vehicle	516	30022	200825
A	A	Georgia Tech	11/1/2014 14:26	EDT	11/1/2014 17:05	EDT	11/1/2014 14:06	2:38:58	2:39:04	14.752	6.196	1.851	Level 2	2	J1772	A	A	A	A	30308	United States	A	A	USD	2.25	Plug Out at Vehicle	342	N/A
A	A	Georgia Tech	11/1/2014 14:23	EDT	11/1/2014 14:25	EDT	11/1/2014 11:26	0:02:02	0:01:04	0.095	0.04	0.012	Level 2	2	J1772	A	A	A	A	30308	United States	A	A	USD	0	Plug Out at Vehicle	341	N/A
A	A	Georgia Tech	10/31/2014 12:49	EDT	10/31/2014 16:07	EDT	10/31/2014 13:08	3:17:47	3:17:34	14.32	6.014	1.797	Level 2	2	J1772	A	A	A	A	30308	United States	A	A	USD	2.8	Plug Out at Vehicle	339	30102	254811
A	A	Georgia Tech	10/31/2014 14:00	EDT	10/31/2014 15:40	EDT	10/31/2014 12:42	1:39:39	1:39:20	5.126	2.153	0.643	Level 2	1	J1772	A	A	A	A	30308	United States	A	A	USD	1.41	Plug Out at Vehicle	340	30080	241607
A	A	Georgia Tech	10/31/2014 10:15	EDT	10/31/2014 12:58	EDT	10/31/2014 9:58	2:43:24	2:17:40	6.094	2.559	0.765	Level 2	2	J1772	A	A	A	A	30308	United States	A	A	USD	2.3	Customer	513	30308	209813
A	A	Georgia Tech	10/31/2014 11:13	EDT	10/31/2014 11:41	EDT	10/31/2014 8:42	0:28:08	0:27:54	2.679	1.125	0.336	Level 2	2	J1772	A	A	A	A	30308	United States	A	A	USD	0.4	Plug Out at Vehicle	338	N/A
A	A	Georgia Tech	10/31/2014 10:28	EDT	10/31/2014 10:57	EDT	10/31/2014 7:58	0:28:07	0:27:49	2.656	1.116	0.333	Level 2	1	J1772	A	A	A	A	30308	United States	A	A	USD	0.4	Customer	337	30346	300523
A	A	Georgia Tech	10/30/2014 17:51	EDT	10/30/2014 20:24	EDT	10/31/2014 7:40	2:33:40	2:33:09	9.012	3.785	1.131	Level 2	2	J1772	A	A	A	A	30308	United States	A	A	USD	2.18	Plug Out at Vehicle	336	30360	200169
A	A	Georgia Tech	10/31/2014 8:53	EDT	10/31/2014 10:16	EDT	10/31/2014 7:16	1:23:17	1:21:40	7.765	3.261	0.974	Level 2	1	J1772	A	A	A	A	30308	United States	A	A	USD	1.16	Plug Out at Vehicle	512	30082	207597
A	A	Georgia Tech	10/31/2014 7:41	EDT	10/31/2014 8:46	EDT	10/31/2014 5:48	1:05:14	1:04:04	6.079	2.553	0.763	Level 2	1	J1772	A	A	A	A	30308	United States	A	A	USD	0.91	Plug Out at Vehicle	511	30068	260891
A	A	Georgia Tech	10/30/2014 15:54	EDT	10/30/2014 21:03	EDT	10/30/2014 18:04	5:08:47	2:05:00	5.493	2.307	0.689	Level 2	1	J1772	A	A	A	A	30308	United States	A	A	USD	4.36	Plug Out at Vehicle	508	30506	211289
A	A	Georgia Tech	10/30/2014 17:28	EDT	10/30/2014 20:33	EDT	10/30/2014 17:44	3:04:13	3:02:49	9.636	4.047	1.209	Level 2	2	J1772	A	A	A	A	30308	United States	A	A	USD	2.6	Plug Out at Vehicle	509	30062	250315
A	A	Georgia Tech	10/30/2014 18:21	EDT	10/30/2014 20:31	EDT	10/30/2014 17:42	2:09:42	2:09:26	6.922	2.907	0.869	Level 2	1	J1772	A	A	A	A	30308	United States	A	A	USD	1.84	Plug Out at Vehicle	1414707679	30096	206351
A	A	Georgia Tech	10/30/2014 13:36	EDT	10/30/2014 17:58	EDT	10/30/2014 15:00	4:22:01	4:21:36	18.033	7.574	2.263	Level 2	1	J1772	A	A	A	A	30308	United States	A	A	USD	3.71	Plug Out at Vehicle	335	30080	241607
A	A	Georgia Tech	10/30/2014 12:04	EDT	10/30/2014 16:04	EDT	10/30/2014 13:06	4:00:12	3:59:44	13.865	5.823	1.74	Level 2	2	J1772	A	A	A	A	30308	United States	A	A	USD	3.4	Plug Out at Vehicle	334	30134	226753
A	A	Georgia Tech	10/30/2014 9:16	EDT	10/30/2014 15:05	EDT	10/30/2014 12:06	5:48:59	5:47:46	18.519	7.778	2.324	Level 2	1	J1772	A	A	A	A	30308	United States	A	A	USD	4.93	Customer	506	30318	269487
A	A	Georgia Tech	10/30/2014 13:09	EDT	10/30/2014 13:36	EDT	10/30/2014 10:36	0:26:57	0:25:30	1.302	0.547	0.163	Level 2	2	J1772	A	A	A	A	30308	United States	A	A	USD	0.37	Plug Out at Vehicle	507	30068	260891
A	A	Georgia Tech	10/30/2014 10:24	EDT	10/30/2014 12:39	EDT	10/30/2014 10:14	2:15:23	1:55:08	5.959	2.503	0.748	Level 2	1	J1772	A	A	A	A	30308	United States	A	A	USD	1.92	CPS Server	333	30346	300523
A	A	Georgia Tech	10/30/2014 8:05	EDT	10/30/2014 12:34	EDT	10/30/2014 9:34	4:28:40	2:46:20	9.298	3.905	1.167	Level 2	2	J1772	A	A	A	A	30308	United States	A	A	USD	3.79	Plug Out at Vehicle	505	30062	261355
A	A	Georgia Tech	10/29/2014 18:13	EDT	10/29/2014 20:12	EDT	10/29/2014 17:15	1:59:55	1:34:29	3.768	1.583	0.473	Level 2	1	J1772	A	A	A	A	30308	United States	A	A	USD	1.7	Plug Out at Vehicle	1414620768	30506	211289
A	A	Georgia Tech	10/29/2014 18:12	EDT	10/29/2014 18:12	EDT	10/29/2014 15:14	0:00:00	0:00:00	0	0	0	Level 2	1	J1772	A	A	A	A	30308	United States	A	A	USD	0	Timeout	504	30506	211289
A	A	Georgia Tech	10/29/2014 11:38	EDT	10/29/2014 17:29	EDT	10/29/2014 14:42	5:51:45	4:33:35	14.057	5.904	1.764	Level 2	2	J1772	A	A	A	A	30308	United States	A	A	USD	4.98	Plug Out at Vehicle	331	N/A
A	A	Georgia Tech	10/29/2014 15:03	EDT	10/29/2014 16:35	EDT	10/29/2014 13:36	1:31:49	1:30:29	5.22	2.192	0.655	Level 2	1	J1772	A	A	A	A	30308	United States	A	A	USD	1.29	Plug Out at Vehicle	503	30047	284619
A	A	Georgia Tech	10/29/2014 14:44	EDT	10/29/2014 16:23	EDT	10/29/2014 13:25	1:39:38	1:38:00	3.375	1.418	0.424	Level 2	2	J1772	A	A	A	A	30308	United States	A	A	USD	1.4	Plug Out at Vehicle	502	30506	211289
A	A	Georgia Tech	10/29/2014 13:23	EDT	10/29/2014 15:16	EDT	10/29/2014 12:19	1:53:14	1:51:28	5.564	2.337	0.698	Level 2	1	J1772	A	A	A	A	30308	United States	A	A	USD	1.6	Plug Out at Vehicle	1414603378	N/A	1776
A	A	Georgia Tech	10/29/2014 11:52	EDT	10/29/2014 13:00	EDT	10/29/2014 10:03	1:07:18	1:05:29	3.415	1.434	0.429	Level 2	1	J1772	A	A	A	A	30308	United States	A	A	USD	0.95	Plug Out at Vehicle	1414597955	30345	183185
A	A	Georgia Tech	10/29/2014 10:09	EDT	10/29/2014 12:20	EDT	10/29/2014 9:20	2:10:10	2:08:45	7.961	3.343	0.999	Level 2	1	J1772	A	A	A	A	30308	United States	A	A	USD	1.83	Plug Out at Vehicle	500	30346	300523
A	A	Georgia Tech	10/28/2014 17:08	EDT	10/28/2014 21:01	EDT	10/28/2014 18:02	3:52:18	1:34:55	6.405	2.69	0.804	Level 2	2	J1772	A	A	A	A	30308	United States	A	A	USD	3.28	Plug Out at Vehicle	497	30360	200169
A	A	Georgia Tech	10/28/2014 17:11	EDT	10/28/2014 20:59	EDT	10/28/2014 18:00	3:47:45	3:47:36	13.711	5.759	1.721	Level 2	1	J1772	A	A	A	A	30308	United States	A	A	USD	3.23	Plug Out at Vehicle	330	30062	250315
A	A	Georgia Tech	10/28/2014 16:37	EDT	10/28/2014 18:10	EDT	10/28/2014 15:11	1:32:32	1:31:20	6.12	2.57	0.768	Level 2	1	J1772	A	A	A	A	30308	United States	A	A	USD	1.3	Customer	496	30318	269487
A	A	Georgia Tech	10/28/2014 13:08	EDT	10/28/2014 16:07	EDT	10/28/2014 13:08	2:59:02	2:57:55	13.466	5.656	1.69	Level 2	2	J1772	A	A	A	A	30308	United States	A	A	USD	2.52	Customer	495	30327	187153
A	A	Georgia Tech	10/28/2014 11:15	EDT	10/28/2014 13:16	EDT	10/28/2014 10:18	2:00:48	2:00:34	10.735	4.509	1.347	Level 2	2	J1772	A	A	A	A	30308	United States	A	A	USD	1.71	Plug Out at Vehicle	329	N/A
A	A	Georgia Tech	10/28/2014 12:00	EDT	10/28/2014 12:46	EDT	10/28/2014 9:46	0:46:02	0:44:44	2.192	0.921	0.275	Level 2	1	J1772	A	A	A	A	30308	United States	A	A	USD	0.64	Plug Out at Vehicle	494	30542	178553
A	A	Georgia Tech	10/28/2014 8:03	EDT	10/28/2014 9:20	EDT	10/28/2014 6:20	1:16:20	1:15:10	7.099	2.982	0.891	Level 2	1	J1772	A	A	A	A	30308	United States	A	A	USD	1.07	Customer	493	30102	254811
A	A	Georgia Tech	10/27/2014 19:11	EDT	10/27/2014 21:49	EDT	10/27/2014 18:50	2:38:12	2:37:05	14.839	6.232	1.862	Level 2	1	J1772	A	A	A	A	30308	United States	A	A	USD	2.23	Customer	492	30318	269487
A	A	Georgia Tech	10/27/2014 16:01	EDT	10/27/2014 20:16	EDT	10/27/2014 17:18	4:15:44	1:55:39	5.505	2.312	0.691	Level 2	2	J1772	A	A	A	A	30308	United States	A	A	USD	3.62	Plug Out at Vehicle	328	30341	214021
A	A	Georgia Tech	10/27/2014 13:53	EDT	10/27/2014 17:09	EDT	10/27/2014 14:10	3:16:41	3:15:48	17.723	7.444	2.224	Level 2	1	J1772	A	A	A	A	30308	United States	A	A	USD	2.77	Plug Out at Vehicle	491	30080	241607
A	A	Georgia Tech	10/27/2014 16:42	EDT	10/27/2014 16:44	EDT	10/27/2014 13:44	0:02:00	0:00:00	0	0	0	Level 2	1	J1772	A	A	A	A	30308	United States	A	A	USD	0	Timeout	1414442552	N/A	1776
A	A	Georgia Tech	10/27/2014 16:27	EDT	10/27/2014 16:29	EDT	10/27/2014 13:29	0:02:00	0:00:00	0	0	0	Level 2	1	J1772	A	A	A	A	30308	United States	A	A	USD	0	Timeout	1414441643	N/A
A	A	Georgia Tech	10/27/2014 15:47	EDT	10/27/2014 16:08	EDT	10/27/2014 13:11	0:21:25	0:21:04	1.667	0.7	0.209	Level 2	1	J1772	A	A	A	A	30308	United States	A	A	USD	0.3	Customer	327	30096	279367
A	A	Georgia Tech	10/27/2014 8:24	EDT	10/27/2014 14:00	EDT	10/27/2014 11:00	5:35:54	2:11:04	7.43	3.121	0.933	Level 2	2	J1772	A	A	A	A	30308	United States	A	A	USD	4.75	Plug Out at Vehicle	490	30062	261355
A	A	Georgia Tech	10/27/2014 11:02	EDT	10/27/2014 12:23	EDT	10/27/2014 10:34	1:20:47	1:19:59	7.614	3.198	0.956	Level 2	1	J1772	A	A	A	A	30308	United States	A	A	USD	1.14	Plug Out at Vehicle	326	N/A
A	A	Georgia Tech	10/25/2014 19:35	EDT	10/25/2014 20:20	EDT	10/25/2014 17:20	0:45:31	0:44:14	2.579	1.083	0.324	Level 2	1	J1772	A	A	A	A	30308	United States	A	A	USD	0.63	Plug Out at Vehicle	489	N/A	1776
A	A	Georgia Tech	10/25/2014 13:34	EDT	10/25/2014 17:28	EDT	10/25/2014 14:28	3:53:58	3:25:30	10.039	4.216	1.26	Level 2	2	J1772	A	A	A	A	30308	United States	A	A	USD	3.3	Plug Out at Vehicle	485	30004	268993
A	A	Georgia Tech	10/25/2014 16:11	EDT	10/25/2014 16:56	EDT	10/25/2014 13:56	0:44:39	0:43:19	2.23	0.936	0.28	Level 2	1	J1772	A	A	A	A	30308	United States	A	A	USD	0.62	Plug Out at Vehicle	487	N/A	1776
A	A	Georgia Tech	10/25/2014 12:52	EDT	10/25/2014 15:28	EDT	10/25/2014 12:30	2:36:31	2:36:10	9.894	4.156	1.242	Level 2	2	J1772	A	A	A	A	30308	United States	A	A	USD	2.22	Plug Out at Vehicle	323	N/A
A	A	Georgia Tech	10/25/2014 12:34	EDT	10/25/2014 15:16	EDT	10/25/2014 12:16	2:42:16	2:40:39	7.962	3.344	0.999	Level 2	1	J1772	A	A	A	A	30308	United States	A	A	USD	2.29	Plug Out at Vehicle	482	30135	208977
A	A	Georgia Tech	10/25/2014 12:50	EDT	10/25/2014 12:51	EDT	10/25/2014 9:51	0:00:05	0:00:00	0	0	0	Level 2	1	J1772	A	A	A	A	30308	United States	A	A	USD	0	Customer	322	N/A
A	A	Georgia Tech	10/24/2014 19:51	EDT	10/25/2014 9:34	EDT	10/25/2014 6:56	13:43:31	11:02:37	62.665	26.319	7.864	Level 2	2	J1772	A	A	A	A	30308	United States	A	A	USD	11.65	Plug Out at Vehicle	481	30458	132405
A	A	Georgia Tech	10/24/2014 16:24	EDT	10/24/2014 22:12	EDT	10/24/2014 19:14	5:48:04	2:43:40	9.182	3.856	1.152	Level 2	2	J1772	A	A	A	A	30308	United States	A	A	USD	4.93	Plug Out at Vehicle	1414182263	30141	275739
A	A	Georgia Tech	10/24/2014 15:07	EDT	10/24/2014 21:33	EDT	10/24/2014 18:32	6:25:53	3:29:39	10.576	4.442	1.327	Level 2	1	J1772	A	A	A	A	30308	United States	A	A	USD	5.45	Plug Out at Vehicle	480	30004	268993
A	A	Georgia Tech	10/24/2014 12:58	EDT	10/24/2014 16:33	EDT	10/24/2014 13:34	3:35:13	3:05:46	8.693	3.651	1.091	Level 2	1	J1772	A	A	A	A	30308	United States	A	A	USD	3.05	Plug Out at Vehicle	321	N/A
A	A	Georgia Tech	10/24/2014 13:34	EDT	10/24/2014 16:31	EDT	10/24/2014 13:32	2:56:47	2:55:29	10.986	4.614	1.379	Level 2	2	J1772	A	A	A	A	30308	United States	A	A	USD	2.49	Plug Out at Vehicle	479	30080	241607
A	A	Georgia Tech	10/24/2014 12:38	EDT	10/24/2014 14:19	EDT	10/24/2014 11:21	1:41:25	1:40:18	5.619	2.36	0.705	Level 2	1	J1772	A	A	A	A	30308	United States	A	A	USD	1.42	Plug Out at Vehicle	478	30082	207597
A	A	Georgia Tech	10/24/2014 9:16	EDT	10/24/2014 14:18	EDT	10/24/2014 11:20	5:01:56	2:47:18	6.388	2.683	0.802	Level 2	2	J1772	A	A	A	A	30308	United States	A	A	USD	4.28	Plug Out at Vehicle	1414156552	30076	307599
A	A	Georgia Tech	10/24/2014 8:48	EDT	10/24/2014 13:24	EDT	10/24/2014 10:24	4:36:03	4:34:55	13.474	5.659	1.691	Level 2	2	J1772	A	A	A	A	30308	United States	A	A	USD	3.9	Plug Out at Vehicle	477	30114	235945
A	A	Georgia Tech	10/24/2014 8:31	EDT	10/24/2014 11:37	EDT	10/24/2014 8:38	3:06:00	1:59:30	6.429	2.7	0.807	Level 2	1	J1772	A	A	A	A	30308	United States	A	A	USD	2.63	Plug Out at Vehicle	320	30306	254595
A	A	Georgia Tech	10/24/2014 7:58	EDT	10/24/2014 11:14	EDT	10/24/2014 8:14	3:16:03	1:56:05	5.995	2.518	0.752	Level 2	1	J1772	A	A	A	A	30308	United States	A	A	USD	2.76	Plug Out at Vehicle	476	30068	260891
A	A	Georgia Tech	10/23/2014 16:15	EDT	10/23/2014 21:37	EDT	10/23/2014 18:38	5:21:57	3:52:16	10.075	4.231	1.264	Level 2	2	J1772	A	A	A	A	30308	United States	A	A	USD	4.55	Plug Out at Vehicle	475	30062	250315
A	A	Georgia Tech	10/23/2014 17:35	EDT	10/23/2014 20:53	EDT	10/23/2014 17:54	3:17:37	2:20:31	9.601	4.033	1.205	Level 2	1	J1772	A	A	A	A	30308	United States	A	A	USD	2.8	Plug Out at Vehicle	319	30360	200169
A	A	Georgia Tech	10/23/2014 17:55	EDT	10/23/2014 19:20	EDT	10/23/2014 16:22	1:25:00	1:24:34	4.417	1.855	0.554	Level 2	2	J1772	A	A	A	A	30308	United States	A	A	USD	1.2	Plug Out at Vehicle	1414101329	30506	211289
A	A	Georgia Tech	10/23/2014 14:39	EDT	10/23/2014 15:38	EDT	10/23/2014 12:39	0:59:38	0:57:53	4.588	1.927	0.576	Level 2	2	J1772	A	A	A	A	30308	United States	A	A	USD	0.83	Plug Out at Vehicle	474	30039	218997
A	A	Georgia Tech	10/23/2014 12:01	EDT	10/23/2014 14:09	EDT	10/23/2014 12:02	2:07:42	1:40:15	3.316	1.393	0.416	Level 2	1	J1772	A	A	A	A	30308	United States	A	A	USD	1.81	CPS Server	318	30308	304213
A	A	Georgia Tech	10/23/2014 13:35	EDT	10/23/2014 15:00	EDT	10/23/2014 12:00	1:25:06	1:23:55	4.955	2.081	0.622	Level 2	1	J1772	A	A	A	A	30308	United States	A	A	USD	1.19	Plug Out at Vehicle	473	30080	241607
A	A	Georgia Tech	10/23/2014 8:24	EDT	10/23/2014 14:26	EDT	10/23/2014 11:26	6:01:38	4:49:20	14.724	6.184	1.848	Level 2	2	J1772	A	A	A	A	30308	United States	A	A	USD	5.11	Plug Out at Vehicle	471	30062	261355
A	A	Georgia Tech	10/23/2014 10:36	EDT	10/23/2014 12:09	EDT	10/23/2014 9:10	1:32:43	1:32:08	8.45	3.549	1.06	Level 2	2	J1772	A	A	A	A	30308	United States	A	A	USD	1.31	Plug Out at Vehicle	317	30004	221361
A	A	Georgia Tech	10/23/2014 8:44	EDT	10/23/2014 11:30	EDT	10/23/2014 8:30	2:45:35	2:44:24	6.295	2.644	0.79	Level 2	1	J1772	A	A	A	A	30308	United States	A	A	USD	2.33	Customer	472	30308	304213
A	A	Georgia Tech	10/23/2014 9:20	EDT	10/23/2014 10:35	EDT	10/23/2014 7:58	1:15:34	0:54:54	2.28	0.958	0.286	Level 2	1	J1772	A	A	A	A	30308	United States	A	A	USD	1.07	Customer	316	30308	209813
A	A	Georgia Tech	10/22/2014 19:09	EDT	10/22/2014 20:11	EDT	10/22/2014 17:12	1:01:24	1:00:14	5.753	2.416	0.722	Level 2	1	J1772	A	A	A	A	30308	United States	A	A	USD	0.86	Customer	470	30318	269487
A	A	Georgia Tech	10/22/2014 11:51	EDT	10/22/2014 18:08	EDT	10/22/2014 15:08	6:16:32	4:22:55	19.779	8.307	2.482	Level 2	1	J1772	A	A	A	A	30308	United States	A	A	USD	5.32	Plug Out at Vehicle	467	30622	217113
A	A	Georgia Tech	10/22/2014 15:00	EDT	10/22/2014 16:30	EDT	10/22/2014 13:32	1:29:29	1:29:03	6.875	2.888	0.863	Level 2	1	J1772	A	A	A	A	30308	United States	A	A	USD	1.27	Plug Out at Vehicle	1414004444	30506	211289
A	A	Georgia Tech	10/22/2014 13:58	EDT	10/22/2014 14:47	EDT	10/22/2014 11:50	0:49:43	0:49:20	2.819	1.184	0.354	Level 2	2	J1772	A	A	A	A	30308	United States	A	A	USD	0.7	Plug Out at Vehicle	315	N/A
A	A	Georgia Tech	10/22/2014 11:30	EDT	10/22/2014 14:02	EDT	10/22/2014 11:04	2:31:29	2:31:15	12.527	5.261	1.572	Level 2	1	J1772	A	A	A	A	30308	United States	A	A	USD	2.15	Plug Out at Vehicle	313	N/A
A	A	Georgia Tech	10/22/2014 13:54	EDT	10/22/2014 13:54	EDT	10/22/2014 10:54	0:00:03	0:00:00	0	0	0	Level 2	2	J1772	A	A	A	A	30308	United States	A	A	USD	0	Customer	314	N/A
A	A	Georgia Tech	10/22/2014 8:45	EDT	10/22/2014 11:36	EDT	10/22/2014 8:36	2:50:39	2:34:23	5.512	2.315	0.692	Level 2	2	J1772	A	A	A	A	30308	United States	A	A	USD	2.4	Customer	466	30308	304213
A	A	Georgia Tech	10/22/2014 9:14	EDT	10/22/2014 11:12	EDT	10/22/2014 8:14	1:57:57	1:42:20	4.446	1.867	0.558	Level 2	2	J1772	A	A	A	A	30308	United States	A	A	USD	1.67	Customer	312	30308	209813
A	A	Georgia Tech	10/22/2014 7:42	EDT	10/22/2014 11:12	EDT	10/22/2014 8:12	3:30:14	3:28:59	13.473	5.659	1.691	Level 2	1	J1772	A	A	A	A	30308	United States	A	A	USD	2.96	Plug Out at Vehicle	465	30024	288275
A	A	Georgia Tech	10/22/2014 7:49	EDT	10/22/2014 10:38	EDT	10/22/2014 7:40	2:48:33	2:48:25	12.322	5.175	1.546	Level 2	1	J1772	A	A	A	A	30308	United States	A	A	USD	2.39	Customer	311	30102	254811
A	A	Georgia Tech	10/21/2014 17:50	EDT	10/21/2014 21:23	EDT	10/21/2014 18:24	3:33:16	2:20:00	8.358	3.511	1.049	Level 2	2	J1772	A	A	A	A	30308	United States	A	A	USD	3.02	Plug Out at Vehicle	310	30360	200169
A	A	Georgia Tech	10/21/2014 17:13	EDT	10/21/2014 21:02	EDT	10/21/2014 18:02	3:49:07	3:47:49	12.056	5.064	1.513	Level 2	2	J1772	A	A	A	A	30308	United States	A	A	USD	3.23	Customer	463	30062	250315
A	A	Georgia Tech	10/21/2014 18:43	EDT	10/21/2014 20:53	EDT	10/21/2014 17:54	2:09:45	2:08:25	6.672	2.802	0.837	Level 2	1	J1772	A	A	A	A	30308	United States	A	A	USD	1.82	Customer	464	30144	233769
A	A	Georgia Tech	10/21/2014 17:06	EDT	10/21/2014 19:42	EDT	10/21/2014 17:40	2:35:58	2:35:34	9.315	3.912	1.169	Level 2	1	J1772	A	A	A	A	30308	United States	A	A	USD	2.21	CPS Server	1413925543	30062	306105
A	A	Georgia Tech	10/21/2014 10:39	EDT	10/21/2014 18:26	EDT	10/21/2014 15:26	7:46:55	4:32:25	20.743	8.712	2.603	Level 2	1	J1772	A	A	A	A	30308	United States	A	A	USD	6.6	Plug Out at Vehicle	462	30622	217113
A	A	Georgia Tech	10/21/2014 10:32	EDT	10/21/2014 15:31	EDT	10/21/2014 12:54	4:58:36	3:39:55	12.471	5.238	1.565	Level 2	2	J1772	A	A	A	A	30308	United States	A	A	USD	4.23	Plug Out at Vehicle	309	N/A
A	A	Georgia Tech	10/21/2014 10:11	EDT	10/21/2014 12:06	EDT	10/21/2014 9:08	1:55:05	1:54:45	6.768	2.843	0.849	Level 2	1	J1772	A	A	A	A	30308	United States	A	A	USD	1.63	Plug Out at Vehicle	308	N/A
A	A	Georgia Tech	10/20/2014 10:46	EDT	10/20/2014 18:06	EDT	10/20/2014 15:08	7:20:21	3:13:50	11.227	4.715	1.409	Level 2	2	J1772	A	A	A	A	30308	United States	A	A	USD	6.24	Plug Out at Vehicle	307	N/A
A	A	Georgia Tech	10/19/2014 19:12	EDT	10/20/2014 13:32	EDT	10/20/2014 10:32	18:20:41	14:25:33	85.385	35.862	10.716	Level 2	2	J1772	A	A	A	A	30308	United States	A	A	USD	15.58	Plug Out at Vehicle	460	28207	141229
A	A	Georgia Tech	10/20/2014 9:43	EDT	10/20/2014 11:54	EDT	10/20/2014 8:54	2:11:42	0:54:20	2.301	0.966	0.289	Level 2	1	J1772	A	A	A	A	30308	United States	A	A	USD	1.85	Customer	461	30308	209813
A	A	Georgia Tech	10/20/2014 9:41	EDT	10/20/2014 11:39	EDT	10/20/2014 8:42	1:57:56	1:57:35	7.12	2.99	0.894	Level 2	1	J1772	A	A	A	A	30308	United States	A	A	USD	1.67	Plug Out at Vehicle	306	30306	254595
A	A	Georgia Tech	10/18/2014 0:16	EDT	10/18/2014 0:20	EDT	10/17/2014 21:22	0:04:06	0:02:59	0.28	0.118	0.035	Level 2	1	J1772	A	A	A	A	30308	United States	A	A	USD	0.04	Plug Out at Vehicle	459	30318	269487
A	A	Georgia Tech	10/17/2014 13:56	EDT	10/17/2014 17:56	EDT	10/17/2014 14:58	3:59:58	3:59:30	14.463	6.075	1.815	Level 2	1	J1772	A	A	A	A	30308	United States	A	A	USD	3.4	Customer	305	30308	304213
A	A	Georgia Tech	10/17/2014 10:10	EDT	10/17/2014 11:36	EDT	10/17/2014 8:38	1:25:31	1:25:05	4.2	1.764	0.527	Level 2	1	J1772	A	A	A	A	30308	United States	A	A	USD	1.21	Plug Out at Vehicle	304	30306	254595
A	A	Georgia Tech	10/17/2014 8:28	EDT	10/17/2014 11:36	EDT	10/17/2014 8:38	3:08:04	3:07:20	10.323	4.335	1.295	Level 2	2	J1772	A	A	A	A	30308	United States	A	A	USD	2.66	Plug Out at Vehicle	1413548877	30345	183185
A	A	Georgia Tech	10/17/2014 6:33	EDT	10/17/2014 11:27	EDT	10/17/2014 8:28	4:53:22	4:38:45	12.884	5.411	1.617	Level 2	1	J1772	A	A	A	A	30308	United States	A	A	USD	4.14	Plug Out at Vehicle	457	30114	235945
A	A	Georgia Tech	10/17/2014 7:57	EDT	10/17/2014 10:04	EDT	10/17/2014 7:04	2:06:32	2:05:08	5.628	2.364	0.706	Level 2	2	J1772	A	A	A	A	30308	United States	A	A	USD	1.78	Plug Out at Vehicle	458	30068	260891
A	A	Georgia Tech	10/17/2014 7:53	EDT	10/17/2014 8:50	EDT	10/17/2014 5:52	0:57:12	0:57:03	4.395	1.846	0.552	Level 2	1	J1772	A	A	A	A	30308	United States	A	A	USD	0.81	Customer	303	30102	254811
A	A	Georgia Tech	10/16/2014 17:22	EDT	10/16/2014 19:16	EDT	10/16/2014 17:17	1:53:08	1:24:20	2.562	1.076	0.321	Level 2	1	J1772	A	A	A	A	30308	United States	A	A	USD	1.59	Plug Out at Vehicle	455	30068	260891
A	A	Georgia Tech	10/16/2014 17:24	EDT	10/16/2014 20:12	EDT	10/16/2014 17:13	2:47:23	2:35:45	9.899	4.158	1.242	Level 2	2	J1772	A	A	A	A	30308	United States	A	A	USD	2.36	Plug Out at Vehicle	456	30360	200169
A	A	Georgia Tech	10/16/2014 11:57	EDT	10/16/2014 16:11	EDT	10/16/2014 17:06	4:13:31	3:23:19	11.441	4.805	1.436	Level 2	1	J1772	A	A	A	A	30308	United States	A	A	USD	3.58	Plug Out at Vehicle	453	30019	303651
A	A	Georgia Tech	10/16/2014 13:10	EDT	10/16/2014 15:15	EDT	10/16/2014 12:42	2:04:46	2:03:29	6.411	2.693	0.805	Level 2	2	J1772	A	A	A	A	30308	United States	A	A	USD	1.75	Plug Out at Vehicle	454	N/A	1776
A	A	Georgia Tech	10/16/2014 12:46	EDT	10/16/2014 14:39	EDT	10/16/2014 12:16	1:52:51	1:52:24	7.745	3.253	0.972	Level 2	2	J1772	A	A	A	A	30308	United States	A	A	USD	1.6	Customer	302	30102	254811
A	A	Georgia Tech	10/16/2014 10:50	EDT	10/16/2014 13:51	EDT	10/16/2014 10:52	3:01:53	2:51:31	11.182	4.697	1.403	Level 2	1	J1772	A	A	A	A	30308	United States	A	A	USD	2.58	Plug Out at Vehicle	301	30075	206089
A	A	Georgia Tech	10/16/2014 11:51	EDT	10/16/2014 11:56	EDT	10/16/2014 8:58	0:05:19	0:04:04	0.378	0.159	0.047	Level 2	1	J1772	A	A	A	A	30308	United States	A	A	USD	0.06	Plug Out at Vehicle	452	30019	303651
A	A	Georgia Tech	10/16/2014 11:47	EDT	10/16/2014 11:47	EDT	10/16/2014 8:49	0:00:00	0:00:00	0	0	0	Level 2	1	J1772	A	A	A	A	30308	United States	A	A	USD	0	Timeout	451	30019	303651
A	A	Georgia Tech	10/16/2014 7:56	EDT	10/16/2014 10:48	EDT	10/16/2014 7:48	2:51:48	1:57:18	6.439	2.704	0.808	Level 2	1	J1772	A	A	A	A	30308	United States	A	A	USD	2.42	Plug Out at Vehicle	450	30068	260891
A	A	Georgia Tech	10/16/2014 8:10	EDT	10/16/2014 9:14	EDT	10/16/2014 6:16	1:04:00	1:03:39	5.92	2.486	0.743	Level 2	1	J1772	A	A	A	A	30308	United States	A	A	USD	0.91	Customer	300	30043	251467
A	A	Georgia Tech	10/15/2014 11:04	EDT	10/15/2014 14:38	EDT	10/15/2014 13:30	3:34:05	1:51:14	4.648	1.952	0.583	Level 2	2	J1772	A	A	A	A	30308	United States	A	A	USD	3.02	Customer	448	30309	271927
A	A	Georgia Tech	10/15/2014 12:09	EDT	10/15/2014 15:56	EDT	10/15/2014 13:28	3:46:37	3:12:34	13.658	5.736	1.714	Level 2	1	J1772	A	A	A	A	30308	United States	A	A	USD	3.21	Plug Out at Vehicle	1413389102	30040	221883
A	A	Georgia Tech	10/15/2014 12:12	EDT	10/15/2014 15:25	EDT	10/15/2014 13:26	3:13:27	3:12:05	8.331	3.499	1.046	Level 2	1	J1772	A	A	A	A	30308	United States	A	A	USD	2.73	Plug Out at Vehicle	449	30062	303281
A	A	Georgia Tech	10/14/2014 19:21	EDT	10/14/2014 20:31	EDT	10/14/2014 17:32	1:10:24	1:10:09	6.602	2.773	0.828	Level 2	1	J1772	A	A	A	A	30308	United States	A	A	USD	1	Plug Out at Vehicle	299	30039	218997
A	A	Georgia Tech	10/14/2014 17:07	EDT	10/14/2014 20:26	EDT	10/14/2014 17:26	3:19:14	3:18:10	16.26	6.829	2.041	Level 2	1	J1772	A	A	A	A	30308	United States	A	A	USD	2.81	Plug Out at Vehicle	447	30080	241607
A	A	Georgia Tech	10/14/2014 16:56	EDT	10/14/2014 18:37	EDT	10/14/2014 16:23	1:40:28	1:39:59	9.467	3.976	1.188	Level 2	1	J1772	A	A	A	A	30308	United States	A	A	USD	1.42	Plug Out at Vehicle	297	30004	221361
A	A	Georgia Tech	10/5/2014 19:16	EDT	10/5/2014 22:10	EDT	10/14/2014 16:15	2:53:40	2:48:39	16.227	6.815	2.036	Level 2	2	J1772	A	A	A	A	30308	United States	A	A	USD	2.4	Plug Out at Vehicle	420	30339	233133
A	A	Georgia Tech	7/29/2014 13:38	EDT	7/29/2014 17:23	EDT	10/14/2014 15:41	3:44:43	2:20:07	7.528	3.162	0.945	Level 2	1	J1772	A	A	A	A	30308	United States	A	A	USD	3.14	Plug Out at Vehicle	252	30306	254595
A	A	Georgia Tech	10/14/2014 17:06	EDT	10/14/2014 17:06	EDT	10/14/2014 14:06	0:00:30	0:00:00	0	0	0	Level 2	2	J1772	A	A	A	A	30308	United States	A	A	USD	0	Customer	298	30080	241607
A	A	Georgia Tech	10/14/2014 12:54	EDT	10/14/2014 14:02	EDT	10/14/2014 11:03	1:08:21	1:07:08	6.456	2.711	0.81	Level 2	1	J1772	A	A	A	A	30308	United States	A	A	USD	0.96	Plug Out at Vehicle	446	30024	231451
A	A	Georgia Tech	10/14/2014 10:31	EDT	10/14/2014 11:46	EDT	10/14/2014 8:48	1:14:32	1:14:15	7.149	3.003	0.897	Level 2	2	J1772	A	A	A	A	30308	United States	A	A	USD	1.06	Plug Out at Vehicle	296	N/A
A	A	Georgia Tech	10/12/2014 8:01	EDT	10/12/2014 12:45	EDT	10/12/2014 9:46	4:44:20	3:09:25	12.464	5.235	1.564	Level 2	2	J1772	A	A	A	A	30308	United States	A	A	USD	4.03	Plug Out at Vehicle	295	N/A
A	A	Georgia Tech	10/12/2014 0:18	EDT	10/12/2014 0:28	EDT	10/11/2014 22:00	0:10:03	0:09:34	0.473	0.199	0.059	Level 2	1	J1772	A	A	A	A	30308	United States	A	A	USD	0.14	Plug Out at Vehicle	294	30342	89599
A	A	Georgia Tech	10/11/2014 17:48	EDT	10/11/2014 20:00	EDT	10/11/2014 17:02	2:12:25	2:12:09	11.39	4.784	1.429	Level 2	1	J1772	A	A	A	A	30308	United States	A	A	USD	1.88	Plug Out at Vehicle	293	N/A
A	A	Georgia Tech	10/11/2014 15:02	EDT	10/11/2014 16:44	EDT	10/11/2014 13:44	1:41:56	1:40:44	5.857	2.46	0.735	Level 2	1	J1772	A	A	A	A	30308	United States	A	A	USD	1.43	Plug Out at Vehicle	440	N/A	1776
A	A	Georgia Tech	10/11/2014 12:07	EDT	10/11/2014 14:56	EDT	10/11/2014 11:58	2:48:33	2:13:49	9.128	3.834	1.146	Level 2	1	J1772	A	A	A	A	30308	United States	A	A	USD	2.39	Plug Out at Vehicle	1413043653	N/A	1776
A	A	Georgia Tech	10/10/2014 11:42	EDT	10/10/2014 14:11	EDT	10/10/2014 11:12	2:29:42	2:28:29	12.325	5.177	1.547	Level 2	1	J1772	A	A	A	A	30308	United States	A	A	USD	2.11	Customer	436	30102	254811
A	A	Georgia Tech	10/10/2014 10:45	EDT	10/10/2014 12:14	EDT	10/10/2014 9:16	1:29:18	1:28:40	8.29	3.482	1.04	Level 2	1	J1772	A	A	A	A	30308	United States	A	A	USD	1.27	Plug Out at Vehicle	292	30101	250761
A	A	Georgia Tech	10/10/2014 8:12	EDT	10/10/2014 9:33	EDT	10/10/2014 6:34	1:21:21	1:20:03	7.519	3.158	0.944	Level 2	2	J1772	A	A	A	A	30308	United States	A	A	USD	1.14	Plug Out at Vehicle	435	30062	261355
A	A	Georgia Tech	10/9/2014 17:03	EDT	10/9/2014 21:41	EDT	10/9/2014 18:42	4:37:27	3:55:40	10.612	4.457	1.332	Level 2	2	J1772	A	A	A	A	30308	United States	A	A	USD	3.92	Plug Out at Vehicle	432	30062	250315
A	A	Georgia Tech	10/9/2014 17:55	EDT	10/9/2014 21:39	EDT	10/9/2014 18:40	3:43:43	3:42:35	10.832	4.549	1.359	Level 2	1	J1772	A	A	A	A	30308	United States	A	A	USD	3.16	Plug Out at Vehicle	434	30360	200169
A	A	Georgia Tech	10/9/2014 13:28	EDT	10/9/2014 15:30	EDT	10/9/2014 12:31	2:02:01	2:00:34	8.139	3.418	1.021	Level 2	2	J1772	A	A	A	A	30308	United States	A	A	USD	1.72	Customer	431	30318	269487
A	A	Georgia Tech	10/9/2014 8:56	EDT	10/9/2014 14:47	EDT	10/9/2014 11:48	5:50:50	5:02:41	13.766	5.782	1.728	Level 2	1	J1772	A	A	A	A	30308	United States	A	A	USD	4.96	Plug Out at Vehicle	430	N/A	1776
A	A	Georgia Tech	10/9/2014 12:40	EDT	10/9/2014 14:26	EDT	10/9/2014 11:28	1:46:14	1:46:00	5.731	2.407	0.719	Level 2	2	J1772	A	A	A	A	30308	United States	A	A	USD	1.5	Customer	290	30102	254811
A	A	Georgia Tech	10/9/2014 13:16	EDT	10/9/2014 14:24	EDT	10/9/2014 11:26	1:07:54	1:07:24	3.502	1.471	0.439	Level 2	1	J1772	A	A	A	A	30308	United States	A	A	USD	0.96	Plug Out at Vehicle	291	30024	231451
A	A	Georgia Tech	10/9/2014 8:42	EDT	10/9/2014 13:25	EDT	10/9/2014 10:26	4:43:13	3:13:09	9.851	4.137	1.236	Level 2	2	J1772	A	A	A	A	30308	United States	A	A	USD	4	Plug Out at Vehicle	429	30345	183185
A	A	Georgia Tech	10/9/2014 7:42	EDT	10/9/2014 13:12	EDT	10/9/2014 10:14	5:30:07	4:37:30	17.757	7.458	2.229	Level 2	1	J1772	A	A	A	A	30308	United States	A	A	USD	4.68	Plug Out at Vehicle	288	30622	217113
A	A	Georgia Tech	10/9/2014 8:19	EDT	10/9/2014 9:50	EDT	10/9/2014 6:52	1:30:53	1:30:24	4.597	1.931	0.577	Level 2	2	J1772	A	A	A	A	30308	United States	A	A	USD	1.29	Plug Out at Vehicle	289	30062	261355
A	A	Georgia Tech	10/9/2014 6:43	EDT	10/9/2014 8:39	EDT	10/9/2014 5:40	1:56:56	1:55:50	10.567	4.438	1.326	Level 2	1	J1772	A	A	A	A	30308	United States	A	A	USD	1.64	Plug Out at Vehicle	428	30075	206089
A	A	Georgia Tech	10/8/2014 10:46	EDT	10/8/2014 17:50	EDT	10/8/2014 14:52	7:03:20	5:14:50	19.713	8.279	2.474	Level 2	1	J1772	A	A	A	A	30308	United States	A	A	USD	6	Plug Out at Vehicle	287	30622	217113
A	A	Georgia Tech	10/8/2014 8:38	EDT	10/8/2014 12:56	EDT	10/8/2014 10:08	4:18:34	3:07:56	10.812	4.541	1.357	Level 2	2	J1772	A	A	A	A	30308	United States	A	A	USD	3.66	Plug Out at Vehicle	1412771877	30345	183185
A	A	Georgia Tech	10/7/2014 17:44	EDT	10/7/2014 20:47	EDT	10/7/2014 17:48	3:03:13	3:02:54	10.991	4.616	1.379	Level 2	1	J1772	A	A	A	A	30308	United States	A	A	USD	2.6	Customer	286	30062	250315
A	A	Georgia Tech	10/7/2014 17:39	EDT	10/7/2014 20:46	EDT	10/7/2014 17:46	3:06:50	1:44:55	6.327	2.657	0.794	Level 2	2	J1772	A	A	A	A	30308	United States	A	A	USD	2.63	Plug Out at Vehicle	427	30360	200169
A	A	Georgia Tech	10/7/2014 17:32	EDT	10/7/2014 18:58	EDT	10/7/2014 15:58	1:25:35	1:24:24	4.595	1.93	0.577	Level 2	1	J1772	A	A	A	A	30308	United States	A	A	USD	1.2	Plug Out at Vehicle	426	30062	261355
A	A	Georgia Tech	10/7/2014 11:53	EDT	10/7/2014 15:59	EDT	10/7/2014 13:00	4:06:15	2:43:37	11.058	4.644	1.388	Level 2	1	J1772	A	A	A	A	30308	United States	A	A	USD	3.49	Plug Out at Vehicle	285	N/A
A	A	Georgia Tech	10/7/2014 11:34	EDT	10/7/2014 13:36	EDT	10/7/2014 10:36	2:01:56	2:00:45	5.937	2.493	0.745	Level 2	1	J1772	A	A	A	A	30308	United States	A	A	USD	1.71	Plug Out at Vehicle	425	30542	178553
A	A	Georgia Tech	10/7/2014 8:47	EDT	10/7/2014 9:14	EDT	10/7/2014 6:16	0:27:01	0:26:45	2.589	1.087	0.325	Level 2	1	J1772	A	A	A	A	30308	United States	A	A	USD	0.38	Plug Out at Vehicle	283	30316	292205
A	A	Georgia Tech	10/6/2014 11:17	EDT	10/6/2014 17:00	EDT	10/6/2014 14:02	5:42:21	5:40:32	19.316	8.113	2.424	Level 2	2	J1772	A	A	A	A	30308	United States	A	A	USD	4.85	Plug Out at Vehicle	282	N/A
A	A	Georgia Tech	10/6/2014 14:38	EDT	10/6/2014 14:40	EDT	10/6/2014 11:40	0:01:59	0:00:00	0	0	0	Level 2	1	J1772	A	A	A	A	30308	United States	A	A	USD	0	Timeout	1412620507	30506	211289
A	A	Georgia Tech	10/6/2014 11:11	EDT	10/6/2014 14:32	EDT	10/6/2014 11:34	3:21:02	3:20:46	10.633	4.466	1.334	Level 2	1	J1772	A	A	A	A	30308	United States	A	A	USD	2.85	Plug Out at Vehicle	281	30101	250761
A	A	Georgia Tech	10/6/2014 8:53	EDT	10/6/2014 9:58	EDT	10/6/2014 7:00	1:05:02	1:03:24	3.787	1.59	0.475	Level 2	2	J1772	A	A	A	A	30308	United States	A	A	USD	0.92	CPS Server	1412599987	30345	183185
A	A	Georgia Tech	10/6/2014 8:53	EDT	10/6/2014 8:53	EDT	10/6/2014 5:55	0:00:00	0:00:00	0	0	0	Level 2	1	J1772	A	A	A	A	30308	United States	A	A	USD	0	Timeout	422	30345	183185
A	A	Georgia Tech	10/6/2014 8:06	EDT	10/6/2014 8:24	EDT	10/6/2014 5:24	0:18:17	0:17:03	1.613	0.677	0.202	Level 2	2	J1772	A	A	A	A	30308	United States	A	A	USD	0.25	Plug Out at Vehicle	421	30068	260891
A	A	Georgia Tech	10/4/2014 18:38	EDT	10/4/2014 22:48	EDT	10/4/2014 19:48	4:10:20	3:49:26	16.91	7.102	2.122	Level 2	1	J1772	A	A	A	A	30308	United States	A	A	USD	3.53	Plug Out at Vehicle	419	30082	207597
A	A	Georgia Tech	10/4/2014 6:20	EDT	10/4/2014 12:52	EDT	10/4/2014 9:52	6:31:50	4:04:34	18.499	7.769	2.322	Level 2	2	J1772	A	A	A	A	30308	United States	A	A	USD	5.54	Plug Out at Vehicle	418	30004	268993
A	A	Georgia Tech	10/3/2014 17:03	EDT	10/3/2014 21:27	EDT	10/3/2014 18:40	4:23:57	3:49:00	15.515	6.516	1.947	Level 2	1	J1772	A	A	A	A	30308	United States	A	A	USD	3.74	Plug Out at Vehicle	1412370227	30033	285613
A	A	Georgia Tech	10/3/2014 13:37	EDT	10/3/2014 16:20	EDT	10/3/2014 13:22	2:42:30	2:42:10	15.571	6.54	1.954	Level 2	2	J1772	A	A	A	A	30308	United States	A	A	USD	2.3	Customer	280	30606	276981
A	A	Georgia Tech	10/3/2014 10:08	EDT	10/3/2014 14:17	EDT	10/3/2014 11:20	4:09:33	4:08:25	18.183	7.637	2.282	Level 2	1	J1772	A	A	A	A	30308	United States	A	A	USD	3.52	Plug Out at Vehicle	416	N/A	1776
A	A	Georgia Tech	10/3/2014 10:56	EDT	10/3/2014 13:00	EDT	10/3/2014 10:00	2:04:08	1:46:25	4.451	1.869	0.559	Level 2	2	J1772	A	A	A	A	30308	United States	A	A	USD	1.74	Customer	417	30308	209813
A	A	Georgia Tech	10/3/2014 8:54	EDT	10/3/2014 11:57	EDT	10/3/2014 8:58	3:03:11	3:02:45	12.223	5.134	1.534	Level 2	2	J1772	A	A	A	A	30308	United States	A	A	USD	2.6	Plug Out at Vehicle	279	N/A
A	A	Georgia Tech	10/3/2014 10:02	EDT	10/3/2014 10:06	EDT	10/3/2014 7:06	0:03:46	0:00:00	0	0	0	Level 2	1	J1772	A	A	A	A	30308	United States	A	A	USD	0.05	Plug Out at Vehicle	415	N/A	1776
A	A	Georgia Tech	10/3/2014 8:34	EDT	10/3/2014 10:00	EDT	10/3/2014 7:02	1:26:21	1:26:05	5.252	2.206	0.659	Level 2	1	J1772	A	A	A	A	30308	United States	A	A	USD	1.22	Plug Out at Vehicle	278	30062	261355
A	A	Georgia Tech	10/3/2014 7:47	EDT	10/3/2014 8:51	EDT	10/3/2014 5:52	1:03:46	1:02:34	5.905	2.48	0.741	Level 2	1	J1772	A	A	A	A	30308	United States	A	A	USD	0.89	Customer	412	30102	254811
A	A	Georgia Tech	10/2/2014 17:59	EDT	10/2/2014 21:04	EDT	10/2/2014 18:06	3:05:23	1:57:55	6.613	2.778	0.83	Level 2	1	J1772	A	A	A	A	30308	United States	A	A	USD	2.63	Plug Out at Vehicle	1412287101	30506	211289
A	A	Georgia Tech	10/2/2014 13:40	EDT	10/2/2014 21:06	EDT	10/2/2014 18:06	7:26:15	4:22:19	10.769	4.523	1.352	Level 2	2	J1772	A	A	A	A	30308	United States	A	A	USD	6.29	Customer	409	30062	250315
A	A	Georgia Tech	10/2/2014 17:06	EDT	10/2/2014 20:37	EDT	10/2/2014 17:48	3:31:00	3:29:40	11.134	4.676	1.397	Level 2	1	J1772	A	A	A	A	30308	United States	A	A	USD	2.98	Plug Out at Vehicle	411	30360	200169
A	A	Georgia Tech	10/2/2014 13:45	EDT	10/2/2014 16:05	EDT	10/2/2014 13:06	2:20:07	2:18:54	6.913	2.903	0.868	Level 2	1	J1772	A	A	A	A	30308	United States	A	A	USD	1.97	Customer	410	30082	275669
A	A	Georgia Tech	10/2/2014 12:31	EDT	10/2/2014 14:08	EDT	10/2/2014 11:10	1:37:08	1:37:00	9.141	3.839	1.147	Level 2	1	J1772	A	A	A	A	30308	United States	A	A	USD	1.38	Plug Out at Vehicle	277	30024	231451
A	A	Georgia Tech	10/2/2014 10:46	EDT	10/2/2014 12:11	EDT	10/2/2014 9:12	1:24:53	1:23:40	7.802	3.277	0.979	Level 2	2	J1772	A	A	A	A	30308	United States	A	A	USD	1.19	Plug Out at Vehicle	408	30022	221947
A	A	Georgia Tech	10/1/2014 18:34	EDT	10/1/2014 18:34	EDT	10/1/2014 15:36	0:00:00	0:00:00	0	0	0	Level 2	1	J1772	A	A	A	A	30308	United States	A	A	USD	0	Timeout	407	30033	285613
A	A	Georgia Tech	10/1/2014 18:33	EDT	10/1/2014 18:35	EDT	10/1/2014 15:35	0:02:00	0:00:00	0	0	0	Level 2	1	J1772	A	A	A	A	30308	United States	A	A	USD	0	Timeout	1412202502	30033	285613
A	A	Georgia Tech	10/1/2014 9:26	EDT	10/1/2014 14:01	EDT	10/1/2014 11:53	4:34:53	1:33:14	4.086	1.716	0.513	Level 2	2	J1772	A	A	A	A	30308	United States	A	A	USD	3.88	Customer	406	30308	209813
A	A	Georgia Tech	10/1/2014 9:26	EDT	10/1/2014 14:01	EDT	10/1/2014 11:43	4:34:53	1:33:14	4.086	1.716	0.513	Level 2	2	J1772	A	A	A	A	30308	United States	A	A	USD	3.88	Customer	406	30308	209813
A	A	Georgia Tech	10/1/2014 9:26	EDT	10/1/2014 14:01	EDT	10/1/2014 11:32	4:34:53	1:33:14	4.086	1.716	0.513	Level 2	2	J1772	A	A	A	A	30308	United States	A	A	USD	3.88	Customer	406	30308	209813
A	A	Georgia Tech	10/1/2014 9:26	EDT	10/1/2014 14:01	EDT	10/1/2014 11:23	4:34:53	1:33:14	4.086	1.716	0.513	Level 2	2	J1772	A	A	A	A	30308	United States	A	A	USD	3.88	Customer	406	30308	209813
A	A	Georgia Tech	10/1/2014 12:16	EDT	10/1/2014 14:05	EDT	10/1/2014 11:06	1:49:01	1:48:52	9.992	4.197	1.254	Level 2	2	J1772	A	A	A	A	30308	United States	A	A	USD	1.54	Plug Out at Vehicle	276	N/A
A	A	Georgia Tech	10/1/2014 9:26	EDT	10/1/2014 14:01	EDT	10/1/2014 11:02	4:34:53	1:33:14	4.086	1.716	0.513	Level 2	2	J1772	A	A	A	A	30308	United States	A	A	USD	3.88	Customer	406	30308	209813
A	A	Georgia Tech	10/1/2014 8:30	EDT	10/1/2014 10:32	EDT	10/1/2014 7:34	2:01:18	2:01:05	11.364	4.773	1.426	Level 2	1	J1772	A	A	A	A	30308	United States	A	A	USD	1.72	Plug Out at Vehicle	273	30062	261355
A	A	Georgia Tech	9/30/2014 17:17	EDT	9/30/2014 21:05	EDT	9/30/2014 18:06	3:47:09	3:46:51	11.784	4.949	1.479	Level 2	1	J1772	A	A	A	A	30308	United States	A	A	USD	3.22	Customer	272	30062	250315
A	A	Georgia Tech	9/30/2014 17:02	EDT	9/30/2014 20:58	EDT	9/30/2014 17:58	3:55:45	0:49:59	4.784	2.009	0.6	Level 2	2	J1772	A	A	A	A	30308	United States	A	A	USD	3.33	Plug Out at Vehicle	403	30360	200169
A	A	Georgia Tech	9/30/2014 17:17	EDT	9/30/2014 17:17	EDT	9/30/2014 14:19	0:00:00	0:00:00	0	0	0	Level 2	1	J1772	A	A	A	A	30308	United States	A	A	USD	0	Timeout	405	30062	250315
A	A	Georgia Tech	9/30/2014 17:16	EDT	9/30/2014 17:16	EDT	9/30/2014 14:18	0:00:41	0:00:00	0	0	0	Level 2	1	J1772	A	A	A	A	30308	United States	A	A	USD	0	Plug Out at Vehicle	404	30062	250315
A	A	Georgia Tech	9/30/2014 10:06	EDT	9/30/2014 14:22	EDT	9/30/2014 12:24	4:16:23	2:54:24	4.388	1.843	0.551	Level 2	1	J1772	A	A	A	A	30308	United States	A	A	USD	3.62	Customer	402	30308	209813
A	A	Georgia Tech	9/30/2014 9:07	EDT	9/30/2014 11:54	EDT	9/30/2014 8:56	2:46:39	2:46:25	11.765	4.941	1.477	Level 2	2	J1772	A	A	A	A	30308	United States	A	A	USD	2.36	Plug Out at Vehicle	270	N/A
A	A	Georgia Tech	9/30/2014 8:07	EDT	9/30/2014 10:15	EDT	9/30/2014 7:16	2:07:29	2:06:25	11.461	4.813	1.438	Level 2	2	J1772	A	A	A	A	30308	United States	A	A	USD	1.79	Customer	401	30102	254811
A	A	Georgia Tech	9/30/2014 9:19	EDT	9/30/2014 9:34	EDT	9/30/2014 6:36	0:15:14	0:14:55	0.749	0.314	0.094	Level 2	1	J1772	A	A	A	A	30308	United States	A	A	USD	0.22	Plug Out at Vehicle	271	30062	261355
A	A	Georgia Tech	9/29/2014 19:31	EDT	9/29/2014 20:58	EDT	9/29/2014 17:58	1:26:54	1:25:44	8.118	3.41	1.019	Level 2	2	J1772	A	A	A	A	30308	United States	A	A	USD	1.22	Customer	400	30318	269487
A	A	Georgia Tech	9/29/2014 16:57	EDT	9/29/2014 18:47	EDT	9/29/2014 15:48	1:50:07	1:48:49	9.935	4.173	1.247	Level 2	2	J1772	A	A	A	A	30308	United States	A	A	USD	1.55	Plug Out at Vehicle	269	30062	230859
A	A	Georgia Tech	9/29/2014 11:29	EDT	9/29/2014 17:02	EDT	9/29/2014 14:02	5:32:45	2:44:19	11.231	4.717	1.41	Level 2	1	J1772	A	A	A	A	30308	United States	A	A	USD	4.7	Plug Out at Vehicle	268	N/A
A	A	Georgia Tech	9/29/2014 14:57	EDT	9/29/2014 16:38	EDT	9/29/2014 13:39	1:41:33	1:40:23	5.348	2.246	0.671	Level 2	2	J1772	A	A	A	A	30308	United States	A	A	USD	1.42	Plug Out at Vehicle	1412017025	30506	211289
A	A	Georgia Tech	9/29/2014 6:55	EDT	9/29/2014 9:10	EDT	9/29/2014 6:10	2:14:50	2:13:40	9.88	4.15	1.24	Level 2	2	J1772	A	A	A	A	30308	United States	A	A	USD	1.9	Plug Out at Vehicle	399	30075	206089
A	A	Georgia Tech	9/27/2014 14:04	EDT	9/27/2014 18:31	EDT	9/27/2014 15:32	4:26:13	3:51:19	15.733	6.608	1.975	Level 2	2	J1772	A	A	A	A	30308	United States	A	A	USD	3.76	Customer	398	30318	269487
A	A	Georgia Tech	9/27/2014 10:42	EDT	9/27/2014 11:46	EDT	9/27/2014 8:46	1:04:33	1:03:24	6.138	2.578	0.77	Level 2	2	J1772	A	A	A	A	30308	United States	A	A	USD	0.9	Plug Out at Vehicle	1411828925	30363	291159
A	A	Georgia Tech	9/26/2014 20:00	EDT	9/26/2014 23:49	EDT	9/26/2014 20:50	3:48:58	1:29:44	4.119	1.73	0.517	Level 2	1	J1772	A	A	A	A	30308	United States	A	A	USD	3.23	Plug Out at Vehicle	267	30622	217113
A	A	Georgia Tech	9/26/2014 21:53	EDT	9/26/2014 22:49	EDT	9/26/2014 19:50	0:55:40	0:54:30	5.192	2.18	0.652	Level 2	2	J1772	A	A	A	A	30308	United States	A	A	USD	0.78	Customer	397	30102	254811
A	A	Georgia Tech	9/26/2014 14:28	EDT	9/26/2014 21:24	EDT	9/26/2014 18:24	6:55:59	2:56:36	11.872	4.986	1.49	Level 2	2	J1772	A	A	A	A	30308	United States	A	A	USD	5.88	Plug Out at Vehicle	396	30004	268993
A	A	Georgia Tech	9/26/2014 19:46	EDT	9/26/2014 19:50	EDT	9/26/2014 16:51	0:04:10	0:02:59	0.279	0.117	0.035	Level 2	1	J1772	A	A	A	A	30308	United States	A	A	USD	0.05	Plug Out at Vehicle	266	30622	217113
A	A	Georgia Tech	9/26/2014 14:23	EDT	9/26/2014 17:24	EDT	9/26/2014 14:25	3:01:06	2:59:55	10.532	4.423	1.322	Level 2	1	J1772	A	A	A	A	30308	United States	A	A	USD	2.55	Plug Out at Vehicle	265	N/A
A	A	Georgia Tech	9/26/2014 10:51	EDT	9/26/2014 13:21	EDT	9/26/2014 10:22	2:30:36	2:29:09	11.111	4.667	1.394	Level 2	1	J1772	A	A	A	A	30308	United States	A	A	USD	2.12	Plug Out at Vehicle	395	N/A
A	A	Georgia Tech	9/26/2014 11:46	EDT	9/26/2014 12:38	EDT	9/26/2014 9:38	0:52:01	0:50:53	3.423	1.438	0.43	Level 2	2	J1772	A	A	A	A	30308	United States	A	A	USD	0.72	Plug Out at Vehicle	1411746373	30506	211289
A	A	Georgia Tech	9/26/2014 8:09	EDT	9/26/2014 12:18	EDT	9/26/2014 9:22	4:08:21	3:02:08	12.323	5.175	1.546	Level 2	1	J1772	A	A	A	A	30308	United States	A	A	USD	3.55	Plug Out at Vehicle	264	30062	261355
A	A	Georgia Tech	9/26/2014 7:57	EDT	9/26/2014 11:09	EDT	9/26/2014 8:10	3:11:24	1:52:05	6.167	2.59	0.774	Level 2	2	J1772	A	A	A	A	30308	United States	A	A	USD	2.7	Plug Out at Vehicle	394	30068	260891
A	A	Georgia Tech	9/25/2014 17:27	EDT	9/25/2014 21:07	EDT	9/25/2014 18:08	3:40:02	3:38:51	10.407	4.371	1.306	Level 2	2	J1772	A	A	A	A	30308	United States	A	A	USD	3.1	Customer	392	30062	250315
A	A	Georgia Tech	9/25/2014 17:29	EDT	9/25/2014 20:51	EDT	9/25/2014 17:52	3:22:10	3:20:50	10.437	4.384	1.31	Level 2	1	J1772	A	A	A	A	30308	United States	A	A	USD	2.85	Plug Out at Vehicle	393	30360	200169
A	A	Georgia Tech	9/25/2014 17:52	EDT	9/25/2014 19:32	EDT	9/25/2014 16:32	1:39:55	1:38:40	8.278	3.477	1.039	Level 2	1	J1772	A	A	A	A	30308	United States	A	A	USD	1.4	Plug Out at Vehicle	1411681913	30506	211289
A	A	Georgia Tech	9/25/2014 13:36	EDT	9/25/2014 16:02	EDT	9/25/2014 13:14	2:26:03	2:24:55	11.924	5.008	1.496	Level 2	1	J1772	A	A	A	A	30308	United States	A	A	USD	2.05	Plug Out at Vehicle	263	30101	250761
A	A	Georgia Tech	9/25/2014 10:59	EDT	9/25/2014 13:22	EDT	9/25/2014 10:22	2:23:52	2:22:40	13.361	5.612	1.677	Level 2	1	J1772	A	A	A	A	30308	United States	A	A	USD	2.02	Customer	262	30102	254811
A	A	Georgia Tech	9/25/2014 12:52	EDT	9/25/2014 13:16	EDT	9/25/2014 10:16	0:23:22	0:22:09	2.064	0.867	0.259	Level 2	2	J1772	A	A	A	A	30308	United States	A	A	USD	0.32	Plug Out at Vehicle	391	30068	260891
A	A	Georgia Tech	9/25/2014 10:51	EDT	9/25/2014 11:43	EDT	9/25/2014 8:44	0:52:13	0:51:05	2.952	1.24	0.371	Level 2	1	J1772	A	A	A	A	30308	United States	A	A	USD	0.73	Plug Out at Vehicle	390	30312	244509
A	A	Georgia Tech	9/25/2014 9:17	EDT	9/25/2014 10:49	EDT	9/25/2014 7:50	1:32:27	1:31:09	8.62	3.621	1.082	Level 2	1	J1772	A	A	A	A	30308	United States	A	A	USD	1.3	Customer	261	30316	292205
A	A	Georgia Tech	9/25/2014 6:31	EDT	9/25/2014 7:43	EDT	9/25/2014 4:44	1:12:54	1:11:34	6.769	2.843	0.849	Level 2	1	J1772	A	A	A	A	30308	United States	A	A	USD	1.02	Plug Out at Vehicle	1411641050	30041	232879
A	A	Georgia Tech	9/12/2014 22:12	EDT	9/14/2014 10:33	EDT	9/24/2014 17:20	36:21:17	10:38:26	60.075	25.231	7.539	Level 2	1	J1772	A	A	A	A	30308	United States	A	A	USD	30.86	Plug Out at Vehicle	249	30458	132405
A	A	Georgia Tech	9/24/2014 18:22	EDT	9/24/2014 20:07	EDT	9/24/2014 17:09	1:45:29	1:44:24	10.121	4.251	1.27	Level 2	1	J1772	A	A	A	A	30308	United States	A	A	USD	1.48	Plug Out at Vehicle	1411597304	N/A	1776
A	A	Georgia Tech	9/24/2014 16:37	EDT	9/24/2014 19:32	EDT	9/24/2014 16:32	2:55:10	1:31:49	4.01	1.684	0.503	Level 2	2	J1772	A	A	A	A	30308	United States	A	A	USD	2.47	Plug Out at Vehicle	260	30341	214021
A	A	Georgia Tech	9/24/2014 15:09	EDT	9/24/2014 17:32	EDT	9/24/2014 14:32	2:22:33	2:21:05	11.656	4.895	1.463	Level 2	2	J1772	A	A	A	A	30308	United States	A	A	USD	2.01	Plug Out at Vehicle	389	N/A
A	A	Georgia Tech	9/24/2014 14:57	EDT	9/24/2014 17:12	EDT	9/24/2014 14:12	2:14:42	1:57:49	4.967	2.086	0.623	Level 2	1	J1772	A	A	A	A	30308	United States	A	A	USD	1.89	Plug Out at Vehicle	1411585053	30506	211289
A	A	Georgia Tech	9/24/2014 14:35	EDT	9/24/2014 15:52	EDT	9/24/2014 12:53	1:16:24	1:15:15	5.289	2.222	0.664	Level 2	1	J1772	A	A	A	A	30308	United States	A	A	USD	1.07	Customer	388	30102	254811
A	A	Georgia Tech	9/23/2014 17:34	EDT	9/23/2014 21:01	EDT	9/23/2014 18:02	3:27:30	1:09:31	6.657	2.796	0.835	Level 2	1	J1772	A	A	A	A	30308	United States	A	A	USD	2.93	Plug Out at Vehicle	386	30360	200169
A	A	Georgia Tech	9/23/2014 17:23	EDT	9/23/2014 20:59	EDT	9/23/2014 18:00	3:36:27	3:32:55	10.117	4.249	1.27	Level 2	1	J1772	A	A	A	A	30308	United States	A	A	USD	3.05	Plug Out at Vehicle	259	30062	250315
A	A	Georgia Tech	9/23/2014 19:41	EDT	9/23/2014 20:40	EDT	9/23/2014 17:40	0:59:34	0:58:19	3.118	1.309	0.391	Level 2	2	J1772	A	A	A	A	30308	United States	A	A	USD	0.83	Plug Out at Vehicle	387	30318	269487
A	A	Georgia Tech	9/23/2014 10:42	EDT	9/23/2014 12:38	EDT	9/23/2014 9:38	1:56:00	1:54:49	7.16	3.007	0.899	Level 2	1	J1772	A	A	A	A	30308	United States	A	A	USD	1.63	Plug Out at Vehicle	384	30075	206089
A	A	Georgia Tech	9/23/2014 11:17	EDT	9/23/2014 12:11	EDT	9/23/2014 9:12	0:54:14	0:52:38	2.649	1.113	0.332	Level 2	2	J1772	A	A	A	A	30308	United States	A	A	USD	0.76	Plug Out at Vehicle	385	30043	251467
A	A	Georgia Tech	9/23/2014 10:48	EDT	9/23/2014 12:02	EDT	9/23/2014 9:02	1:13:23	1:12:09	6.917	2.905	0.868	Level 2	1	J1772	A	A	A	A	30308	United States	A	A	USD	1.03	Plug Out at Vehicle	258	N/A
A	A	Georgia Tech	9/22/2014 14:34	EDT	9/22/2014 17:44	EDT	9/22/2014 14:44	3:10:18	3:08:59	12.81	5.38	1.608	Level 2	1	J1772	A	A	A	A	30308	United States	A	A	USD	2.68	Plug Out at Vehicle	1411410841	30506	211289
A	A	Georgia Tech	9/22/2014 10:45	EDT	9/22/2014 16:45	EDT	9/22/2014 13:46	5:59:51	3:10:50	11.125	4.672	1.396	Level 2	2	J1772	A	A	A	A	30308	United States	A	A	USD	5.08	Plug Out at Vehicle	383	N/A
A	A	Georgia Tech	9/22/2014 6:25	EDT	9/22/2014 11:48	EDT	9/22/2014 9:58	5:22:38	3:44:09	11.151	4.684	1.399	Level 2	1	J1772	A	A	A	A	30308	United States	A	A	USD	4.56	Plug Out at Vehicle	382	30114	235945
A	A	Georgia Tech	9/20/2014 16:59	EDT	9/20/2014 17:31	EDT	9/20/2014 14:32	0:31:58	0:29:53	2.805	1.178	0.352	Level 2	2	J1772	A	A	A	A	30308	United States	A	A	USD	0.44	Customer	380	30084	222833
A	A	Georgia Tech	9/20/2014 17:31	EDT	9/20/2014 17:31	EDT	9/20/2014 14:31	0:00:00	0:00:00	0	0	0	Level 2	1	J1772	A	A	A	A	30308	United States	A	A	USD	0	Customer	381	30084	222833
A	A	Georgia Tech	9/20/2014 1:47	EDT	9/20/2014 10:52	EDT	9/20/2014 7:52	9:05:20	4:46:05	17.119	7.19	2.148	Level 2	1	J1772	A	A	A	A	30308	United States	A	A	USD	7.71	Customer	257	30004	183929
A	A	Georgia Tech	9/19/2014 13:59	EDT	9/19/2014 15:55	EDT	9/19/2014 12:56	1:55:19	1:54:14	10.637	4.468	1.335	Level 2	1	J1772	A	A	A	A	30308	United States	A	A	USD	1.62	Customer	379	30102	254811
A	A	Georgia Tech	9/19/2014 10:42	EDT	9/19/2014 14:25	EDT	9/19/2014 11:26	3:43:23	3:31:11	14.739	6.19	1.85	Level 2	1	J1772	A	A	A	A	30308	United States	A	A	USD	3.15	Plug Out at Vehicle	256	30101	250761
A	A	Georgia Tech	9/19/2014 10:24	EDT	9/19/2014 12:36	EDT	9/19/2014 9:48	2:12:02	1:04:09	2.772	1.164	0.348	Level 2	2	J1772	A	A	A	A	30308	United States	A	A	USD	1.86	Customer	378	30308	209813
A	A	Georgia Tech	9/19/2014 8:05	EDT	9/19/2014 9:02	EDT	9/19/2014 6:02	0:57:02	0:55:54	5.242	2.202	0.658	Level 2	1	J1772	A	A	A	A	30308	United States	A	A	USD	0.79	Plug Out at Vehicle	377	30062	261355
A	A	Georgia Tech	9/18/2014 20:00	EDT	9/18/2014 22:01	EDT	9/18/2014 19:02	2:01:36	2:00:30	10.252	4.306	1.287	Level 2	1	J1772	A	A	A	A	30308	United States	A	A	USD	1.71	Customer	255	30318	269487
A	A	Georgia Tech	9/18/2014 17:25	EDT	9/18/2014 20:56	EDT	9/18/2014 17:56	3:31:28	3:30:15	9.618	4.039	1.207	Level 2	2	J1772	A	A	A	A	30308	United States	A	A	USD	2.98	Plug Out at Vehicle	376	30360	200169
A	A	Georgia Tech	9/18/2014 15:50	EDT	9/18/2014 20:05	EDT	9/18/2014 17:06	4:14:44	0:00:00	0	0	0	Level 2	1	J1772	A	A	A	A	30308	United States	A	A	USD	3.61	Customer	375	30062	250315
A	A	Georgia Tech	9/18/2014 10:54	EDT	9/18/2014 15:07	EDT	9/18/2014 12:18	4:12:41	2:53:00	12.044	5.058	1.511	Level 2	2	J1772	A	A	A	A	30308	United States	A	A	USD	3.57	Plug Out at Vehicle	374	N/A
A	A	Georgia Tech	9/18/2014 12:01	EDT	9/18/2014 14:56	EDT	9/18/2014 11:56	2:54:56	2:53:40	13.743	5.772	1.725	Level 2	1	J1772	A	A	A	A	30308	United States	A	A	USD	2.47	Plug Out at Vehicle	254	30024	231451
A	A	Georgia Tech	9/18/2014 12:50	EDT	9/18/2014 13:39	EDT	9/18/2014 10:40	0:49:05	0:47:40	2.473	1.039	0.31	Level 2	2	J1772	A	A	A	A	30308	United States	A	A	USD	0.68	Plug Out at Vehicle	1411059034	N/A	1776
A	A	Georgia Tech	9/17/2014 9:47	EDT	9/17/2014 16:54	EDT	9/17/2014 13:54	7:07:28	4:32:40	12.407	5.211	1.557	Level 2	2	J1772	A	A	A	A	30308	United States	A	A	USD	6.04	Plug Out at Vehicle	373	N/A
A	A	Georgia Tech	9/17/2014 15:07	EDT	9/17/2014 16:25	EDT	9/17/2014 13:26	1:18:40	1:17:25	6.457	2.712	0.81	Level 2	1	J1772	A	A	A	A	30308	United States	A	A	USD	1.1	Plug Out at Vehicle	1410980824	30506	211289
A	A	Georgia Tech	9/17/2014 8:09	EDT	9/17/2014 15:31	EDT	9/17/2014 12:32	7:21:52	3:15:21	9.733	4.088	1.222	Level 2	1	J1772	A	A	A	A	30308	United States	A	A	USD	6.25	Plug Out at Vehicle	371	30062	261355
A	A	Georgia Tech	9/17/2014 11:20	EDT	9/17/2014 11:55	EDT	9/17/2014 8:56	0:35:12	0:33:59	3.191	1.34	0.4	Level 2	1	J1772	A	A	A	A	30308	United States	A	A	USD	0.49	Customer	253	30102	254811
A	A	Georgia Tech	9/17/2014 8:15	EDT	9/17/2014 9:16	EDT	9/17/2014 6:16	1:00:35	0:59:14	3.084	1.295	0.387	Level 2	2	J1772	A	A	A	A	30308	United States	A	A	USD	0.84	Customer	372	30268	240083
A	A	Georgia Tech	9/16/2014 17:20	EDT	9/16/2014 21:02	EDT	9/16/2014 18:04	3:42:58	3:35:35	9.393	3.945	1.179	Level 2	1	J1772	A	A	A	A	30308	United States	A	A	USD	3.15	Plug Out at Vehicle	369	30360	200169
A	A	Georgia Tech	9/16/2014 17:20	EDT	9/16/2014 20:52	EDT	9/16/2014 17:52	3:31:48	3:30:25	10.963	4.605	1.376	Level 2	2	J1772	A	A	A	A	30308	United States	A	A	USD	2.99	Customer	370	30062	250315
A	A	Georgia Tech	9/16/2014 10:27	EDT	9/16/2014 15:20	EDT	9/16/2014 12:20	4:52:41	3:52:36	12.681	5.326	1.591	Level 2	1	J1772	A	A	A	A	30308	United States	A	A	USD	4.13	Plug Out at Vehicle	1410877634	30076	287775
A	A	Georgia Tech	9/16/2014 11:37	EDT	9/16/2014 13:00	EDT	9/16/2014 10:00	1:22:53	1:21:25	3.947	1.658	0.495	Level 2	2	J1772	A	A	A	A	30308	United States	A	A	USD	1.16	Plug Out at Vehicle	368	30341	214021
A	A	Georgia Tech	9/16/2014 10:30	EDT	9/16/2014 10:30	EDT	9/16/2014 7:32	0:00:00	0:00:00	0	0	0	Level 2	1	J1772	A	A	A	A	30308	United States	A	A	USD	0	Timeout	1410877761	30076	287775
A	A	Georgia Tech	9/16/2014 10:26	EDT	9/16/2014 10:26	EDT	9/16/2014 7:28	0:00:00	0:00:00	0	0	0	Level 2	1	J1772	A	A	A	A	30308	United States	A	A	USD	0	Timeout	1410877567	30076	287775
A	A	Georgia Tech	9/15/2014 13:19	EDT	9/15/2014 16:40	EDT	9/15/2014 13:40	3:21:11	3:19:44	12.347	5.186	1.55	Level 2	2	J1772	A	A	A	A	30308	United States	A	A	USD	2.84	Plug Out at Vehicle	367	N/A
A	A	Georgia Tech	9/15/2014 8:54	EDT	9/15/2014 15:52	EDT	9/15/2014 12:52	6:57:24	3:28:15	14.85	6.237	1.864	Level 2	1	J1772	A	A	A	A	30308	United States	A	A	USD	5.9	Plug Out at Vehicle	251	30622	217113
A	A	Georgia Tech	9/15/2014 14:01	EDT	9/15/2014 14:56	EDT	9/15/2014 11:57	0:55:37	0:54:25	2.851	1.197	0.358	Level 2	2	J1772	A	A	A	A	30308	United States	A	A	USD	0.77	Plug Out at Vehicle	252	30024	231451
A	A	Georgia Tech	9/15/2014 10:57	EDT	9/15/2014 14:18	EDT	9/15/2014 11:18	3:21:41	3:20:40	13.443	5.646	1.687	Level 2	1	J1772	A	A	A	A	30308	United States	A	A	USD	2.84	Plug Out at Vehicle	366	30101	250761
A	A	Georgia Tech	9/13/2014 20:25	EDT	9/13/2014 23:16	EDT	9/13/2014 20:16	2:51:02	2:49:55	8.868	3.724	1.113	Level 2	2	J1772	A	A	A	A	30308	United States	A	A	USD	2.41	Plug Out at Vehicle	250	30022	221947
A	A	Georgia Tech	9/13/2014 7:45	EDT	9/13/2014 17:56	EDT	9/13/2014 14:56	10:10:56	3:13:55	13.505	5.672	1.695	Level 2	2	J1772	A	A	A	A	30308	United States	A	A	USD	8.64	Plug Out at Vehicle	1410608696	30141	275739
A	A	Georgia Tech	9/13/2014 12:24	EDT	9/13/2014 16:44	EDT	9/13/2014 13:44	4:20:08	4:19:01	14.52	6.098	1.822	Level 2	1	J1772	A	A	A	A	30308	United States	A	A	USD	3.67	Plug Out at Vehicle	1410625424	N/A	1776
A	A	Georgia Tech	9/13/2014 10:34	EDT	9/13/2014 12:05	EDT	9/13/2014 9:06	1:30:35	1:29:18	4.757	1.998	0.597	Level 2	1	J1772	A	A	A	A	30308	United States	A	A	USD	1.27	Plug Out at Vehicle	1410618864	N/A	1776
A	A	Georgia Tech	9/13/2014 7:44	EDT	9/13/2014 7:44	EDT	9/13/2014 4:46	0:00:00	0:00:00	0	0	0	Level 2	2	J1772	A	A	A	A	30308	United States	A	A	USD	0	Timeout	1410608669	30141	275739
A	A	Georgia Tech	9/13/2014 6:58	EDT	9/13/2014 6:58	EDT	9/13/2014 4:00	0:00:00	0:00:00	0	0	0	Level 2	1	J1772	A	A	A	A	30308	United States	A	A	USD	0	Timeout	1410605885	30458	132405
A	A	Georgia Tech	9/12/2014 16:03	EDT	9/12/2014 22:04	EDT	9/12/2014 19:06	6:00:50	5:04:59	17.821	7.485	2.237	Level 2	2	J1772	A	A	A	A	30308	United States	A	A	USD	5.12	Customer	248	30319	236681
A	A	Georgia Tech	9/12/2014 13:33	EDT	9/12/2014 21:34	EDT	9/12/2014 18:34	8:01:04	4:31:04	13.163	5.528	1.652	Level 2	2	J1772	A	A	A	A	30308	United States	A	A	USD	6.8	Plug Out at Vehicle	365	30004	268993
A	A	Georgia Tech	9/12/2014 16:32	EDT	9/12/2014 18:59	EDT	9/12/2014 16:50	2:26:52	2:25:35	7.476	3.14	0.938	Level 2	1	J1772	A	A	A	A	30308	United States	A	A	USD	0	Plug Out at Vehicle	1410553967	N/A
A	A	Georgia Tech	9/12/2014 9:18	EDT	9/12/2014 16:46	EDT	9/12/2014 13:46	7:28:00	4:25:23	17.576	7.382	2.206	Level 2	1	J1772	A	A	A	A	30308	United States	A	A	USD	6.33	Plug Out at Vehicle	364	30622	217113
A	A	Georgia Tech	9/12/2014 13:30	EDT	9/12/2014 16:06	EDT	9/12/2014 13:06	2:36:32	2:13:44	8.091	3.398	1.015	Level 2	1	J1772	A	A	A	A	30308	United States	A	A	USD	2.2	Plug Out at Vehicle	247	30306	254595
A	A	Georgia Tech	9/12/2014 8:19	EDT	9/12/2014 11:06	EDT	9/12/2014 8:08	2:47:09	2:23:45	8.672	3.642	1.088	Level 2	1	J1772	A	A	A	A	30308	United States	A	A	USD	2.35	Plug Out at Vehicle	246	30068	260891
A	A	Georgia Tech	9/12/2014 8:36	EDT	9/12/2014 10:24	EDT	9/12/2014 7:24	1:48:16	1:46:54	6.904	2.9	0.866	Level 2	2	J1772	A	A	A	A	30308	United States	A	A	USD	1.52	Plug Out at Vehicle	363	N/A
A	A	Georgia Tech	9/12/2014 6:54	EDT	9/12/2014 8:49	EDT	9/12/2014 5:50	1:54:24	1:53:19	10.125	4.252	1.271	Level 2	1	J1772	A	A	A	A	30308	United States	A	A	USD	1.61	Plug Out at Vehicle	362	30062	261355
A	A	Georgia Tech	9/11/2014 17:37	EDT	9/11/2014 20:54	EDT	9/11/2014 17:54	3:16:48	0:47:39	4.587	1.927	0.576	Level 2	1	J1772	A	A	A	A	30308	United States	A	A	USD	2.77	Plug Out at Vehicle	361	30360	200169
A	A	Georgia Tech	9/11/2014 10:58	EDT	9/11/2014 16:22	EDT	9/11/2014 13:22	5:24:14	4:54:33	15.734	6.608	1.975	Level 2	2	J1772	A	A	A	A	30308	United States	A	A	USD	4.58	Plug Out at Vehicle	360	N/A
A	A	Georgia Tech	9/11/2014 15:29	EDT	9/11/2014 16:14	EDT	9/11/2014 13:14	0:45:42	0:44:29	1.813	0.762	0.228	Level 2	1	J1772	A	A	A	A	30308	United States	A	A	USD	0.63	Plug Out at Vehicle	245	30622	217113
A	A	Georgia Tech	9/11/2014 14:04	EDT	9/11/2014 15:02	EDT	9/11/2014 12:03	0:57:55	0:56:35	5.438	2.284	0.682	Level 2	1	J1772	A	A	A	A	30308	United States	A	A	USD	0.81	Plug Out at Vehicle	244	30024	231451
A	A	Georgia Tech	9/11/2014 9:21	EDT	9/11/2014 14:04	EDT	9/11/2014 11:04	4:43:09	4:19:01	15.718	6.602	1.973	Level 2	1	J1772	A	A	A	A	30308	United States	A	A	USD	4	Plug Out at Vehicle	1410441619	N/A	1776
A	A	Georgia Tech	9/11/2014 8:01	EDT	9/11/2014 8:45	EDT	9/11/2014 5:46	0:43:14	0:42:04	3.964	1.665	0.498	Level 2	1	J1772	A	A	A	A	30308	United States	A	A	USD	0.6	Customer	359	30102	254811
A	A	Georgia Tech	9/10/2014 11:45	EDT	9/10/2014 17:54	EDT	9/10/2014 14:54	6:08:41	5:31:41	18.454	7.751	2.316	Level 2	2	J1772	A	A	A	A	30308	United States	A	A	USD	5.21	Plug Out at Vehicle	1410363916	30144	247457
A	A	Georgia Tech	9/10/2014 14:31	EDT	9/10/2014 16:19	EDT	9/10/2014 13:30	1:48:19	1:47:04	9.828	4.128	1.233	Level 2	1	J1772	A	A	A	A	30308	United States	A	A	USD	1.52	Plug Out at Vehicle	358	30339	210381
A	A	Georgia Tech	9/10/2014 11:59	EDT	9/10/2014 14:29	EDT	9/10/2014 11:30	2:30:06	2:28:53	7.572	3.18	0.95	Level 2	1	J1772	A	A	A	A	30308	United States	A	A	USD	2.11	Plug Out at Vehicle	357	30024	231451
A	A	Georgia Tech	9/10/2014 10:42	EDT	9/10/2014 14:28	EDT	9/10/2014 11:30	3:46:54	3:45:36	12.072	5.07	1.515	Level 2	2	J1772	A	A	A	A	30308	United States	A	A	USD	3.2	Plug Out at Vehicle	356	N/A
A	A	Georgia Tech	9/10/2014 8:15	EDT	9/10/2014 14:24	EDT	9/10/2014 11:24	6:08:33	4:56:56	13.623	5.722	1.71	Level 2	1	J1772	A	A	A	A	30308	United States	A	A	USD	5.21	Plug Out at Vehicle	243	30062	261355
A	A	Georgia Tech	9/10/2014 6:41	EDT	9/10/2014 11:48	EDT	9/10/2014 8:48	5:06:39	4:22:46	13.271	5.574	1.665	Level 2	1	J1772	A	A	A	A	30308	United States	A	A	USD	4.32	Plug Out at Vehicle	355	30114	235945
A	A	Georgia Tech	9/10/2014 7:52	EDT	9/10/2014 11:37	EDT	9/10/2014 8:38	3:44:49	3:43:34	12.402	5.209	1.556	Level 2	2	J1772	A	A	A	A	30308	United States	A	A	USD	3.17	Customer	242	30307	257059
A	A	Georgia Tech	9/10/2014 7:51	EDT	9/10/2014 7:51	EDT	9/10/2014 4:53	0:00:00	0:00:00	0	0	0	Level 2	2	J1772	A	A	A	A	30308	United States	A	A	USD	0	Timeout	1410349892	30307	257059
A	A	Georgia Tech	9/9/2014 17:52	EDT	9/9/2014 20:59	EDT	9/9/2014 18:00	3:07:28	0:56:09	5.358	2.25	0.672	Level 2	1	J1772	A	A	A	A	30308	United States	A	A	USD	2.64	Customer	354	30360	200169
A	A	Georgia Tech	9/9/2014 13:26	EDT	9/9/2014 15:37	EDT	9/9/2014 12:38	2:10:51	2:09:40	11.067	4.648	1.389	Level 2	2	J1772	A	A	A	A	30308	United States	A	A	USD	1.84	Plug Out at Vehicle	353	N/A
A	A	Georgia Tech	9/9/2014 14:02	EDT	9/9/2014 15:34	EDT	9/9/2014 12:36	1:32:13	1:31:00	8.434	3.542	1.058	Level 2	1	J1772	A	A	A	A	30308	United States	A	A	USD	1.29	Customer	241	30339	210381
A	A	Georgia Tech	9/9/2014 14:11	EDT	9/9/2014 14:11	EDT	9/9/2014 11:13	0:00:00	0:00:00	0	0	0	Level 2	1	J1772	A	A	A	A	30308	United States	A	A	USD	0	Timeout	1410286283	30339	210381
A	A	Georgia Tech	9/9/2014 9:39	EDT	9/9/2014 11:53	EDT	9/9/2014 8:54	2:14:22	2:12:59	8.811	3.701	1.106	Level 2	2	J1772	A	A	A	A	30308	United States	A	A	USD	1.89	Plug Out at Vehicle	240	30306	254595
A	A	Georgia Tech	9/9/2014 8:15	EDT	9/9/2014 11:19	EDT	9/9/2014 8:20	3:03:22	2:37:55	9.92	4.166	1.245	Level 2	1	J1772	A	A	A	A	30308	United States	A	A	USD	2.58	Plug Out at Vehicle	352	30062	261355
A	A	Georgia Tech	9/9/2014 8:11	EDT	9/9/2014 10:08	EDT	9/9/2014 7:08	1:57:17	1:56:05	9.758	4.098	1.225	Level 2	1	J1772	A	A	A	A	30308	United States	A	A	USD	1.65	Customer	239	30102	254811
A	A	Georgia Tech	9/8/2014 12:13	EDT	9/8/2014 18:10	EDT	9/8/2014 15:10	5:57:18	5:18:14	19.545	8.209	2.453	Level 2	1	J1772	A	A	A	A	30308	United States	A	A	USD	5.05	Plug Out at Vehicle	237	30080	241607
A	A	Georgia Tech	9/8/2014 15:08	EDT	9/8/2014 16:33	EDT	9/8/2014 13:34	1:24:58	1:22:59	6.6	2.772	0.828	Level 2	1	J1772	A	A	A	A	30308	United States	A	A	USD	1.18	Plug Out at Vehicle	1410203324	30506	211289
A	A	Georgia Tech	9/8/2014 13:27	EDT	9/8/2014 15:18	EDT	9/8/2014 12:18	1:51:19	0:42:30	1.424	0.598	0.179	Level 2	2	J1772	A	A	A	A	30308	United States	A	A	USD	1.56	Plug Out at Vehicle	238	30306	254595
A	A	Georgia Tech	9/8/2014 14:10	EDT	9/8/2014 15:12	EDT	9/8/2014 12:13	1:02:15	1:00:48	4.395	1.846	0.552	Level 2	2	J1772	A	A	A	A	30308	United States	A	A	USD	0.87	Plug Out at Vehicle	351	30024	231451
A	A	Georgia Tech	9/8/2014 13:49	EDT	9/8/2014 14:42	EDT	9/8/2014 11:42	0:52:46	0:51:19	3.618	1.52	0.454	Level 2	1	J1772	A	A	A	A	30308	United States	A	A	USD	0.73	Plug Out at Vehicle	350	N/A
A	A	Georgia Tech	9/8/2014 13:25	EDT	9/8/2014 13:25	EDT	9/8/2014 10:26	0:00:00	0:00:00	0	0	0	Level 2	1	J1772	A	A	A	A	30308	United States	A	A	USD	0	Customer	349	30306	254595
A	A	Georgia Tech	9/8/2014 8:30	EDT	9/8/2014 11:38	EDT	9/8/2014 8:38	3:07:25	3:02:54	12.348	5.186	1.55	Level 2	1	J1772	A	A	A	A	30308	United States	A	A	USD	2.64	Plug Out at Vehicle	236	30306	254595
A	A	Georgia Tech	9/8/2014 6:31	EDT	9/8/2014 9:42	EDT	9/8/2014 6:42	3:10:34	3:09:29	10.928	4.59	1.371	Level 2	1	J1772	A	A	A	A	30308	United States	A	A	USD	2.69	Plug Out at Vehicle	348	30114	235945
A	A	Georgia Tech	9/6/2014 15:42	EDT	9/6/2014 16:40	EDT	9/6/2014 13:40	0:58:10	0:56:54	5.31	2.23	0.666	Level 2	1	J1772	A	A	A	A	30308	United States	A	A	USD	0.81	Customer	347	30318	269487
A	A	Georgia Tech	9/6/2014 13:12	EDT	9/6/2014 15:27	EDT	9/6/2014 12:26	2:14:58	2:12:05	12.655	5.315	1.588	Level 2	2	J1772	A	A	A	A	30308	United States	A	A	USD	1.88	Plug Out at Vehicle	1410023520	30339	233133
A	A	Georgia Tech	9/5/2014 15:41	EDT	9/5/2014 21:05	EDT	9/5/2014 18:06	5:23:54	3:24:11	14.002	5.881	1.757	Level 2	1	J1772	A	A	A	A	30308	United States	A	A	USD	4.58	Customer	235	30319	236681
A	A	Georgia Tech	9/5/2014 15:26	EDT	9/5/2014 16:56	EDT	9/5/2014 13:56	1:29:14	1:28:05	8.12	3.41	1.019	Level 2	1	J1772	A	A	A	A	30308	United States	A	A	USD	1.25	Plug Out at Vehicle	346	30004	268993
A	A	Georgia Tech	9/5/2014 8:16	EDT	9/5/2014 11:43	EDT	9/5/2014 8:44	3:27:14	3:25:50	12.899	5.418	1.619	Level 2	2	J1772	A	A	A	A	30308	United States	A	A	USD	2.92	Plug Out at Vehicle	234	30306	254595
A	A	Georgia Tech	9/5/2014 6:27	EDT	9/5/2014 11:35	EDT	9/5/2014 8:36	5:08:09	5:00:11	14.446	6.067	1.813	Level 2	1	J1772	A	A	A	A	30308	United States	A	A	USD	4.35	Plug Out at Vehicle	344	30114	235945
A	A	Georgia Tech	9/5/2014 7:54	EDT	9/5/2014 10:11	EDT	9/5/2014 7:12	2:17:11	2:16:04	7.864	3.303	0.987	Level 2	1	J1772	A	A	A	A	30308	United States	A	A	USD	1.93	Customer	233	30102	254811
A	A	Georgia Tech	9/5/2014 8:13	EDT	9/5/2014 10:07	EDT	9/5/2014 7:08	1:54:08	1:52:39	5.616	2.359	0.705	Level 2	2	J1772	A	A	A	A	30308	United States	A	A	USD	1.6	Plug Out at Vehicle	345	30062	261355
A	A	Georgia Tech	9/4/2014 17:24	EDT	9/4/2014 20:57	EDT	9/4/2014 17:58	3:33:05	3:28:39	9.656	4.056	1.212	Level 2	2	J1772	A	A	A	A	30308	United States	A	A	USD	3.01	Plug Out at Vehicle	343	30360	200169
A	A	Georgia Tech	9/4/2014 18:01	EDT	9/4/2014 20:50	EDT	9/4/2014 17:50	2:48:55	2:47:51	11.982	5.033	1.504	Level 2	1	J1772	A	A	A	A	30308	United States	A	A	USD	2.38	Plug Out at Vehicle	1409868026	30506	211289
A	A	Georgia Tech	9/4/2014 13:59	EDT	9/4/2014 19:36	EDT	9/4/2014 16:36	5:37:25	5:36:16	18.606	7.814	2.335	Level 2	1	J1772	A	A	A	A	30308	United States	A	A	USD	4.77	Plug Out at Vehicle	341	30080	241607
A	A	Georgia Tech	9/4/2014 16:02	EDT	9/4/2014 16:51	EDT	9/4/2014 13:53	0:49:02	0:47:48	2.482	1.043	0.312	Level 2	2	J1772	A	A	A	A	30308	United States	A	A	USD	0.68	Customer	342	30268	240083
A	A	Georgia Tech	9/4/2014 8:20	EDT	9/4/2014 15:14	EDT	9/4/2014 12:14	6:53:35	4:38:15	12.376	5.198	1.553	Level 2	2	J1772	A	A	A	A	30308	United States	A	A	USD	5.85	Plug Out at Vehicle	340	30062	261355
A	A	Georgia Tech	9/4/2014 8:29	EDT	9/4/2014 14:55	EDT	9/4/2014 11:56	6:26:08	2:47:09	9.753	4.096	1.224	Level 2	1	J1772	A	A	A	A	30308	United States	A	A	USD	5.46	Plug Out at Vehicle	231	30345	183185
A	A	Georgia Tech	9/4/2014 11:10	EDT	9/4/2014 12:34	EDT	9/4/2014 9:38	1:23:26	1:23:09	4.357	1.83	0.547	Level 2	2	J1772	A	A	A	A	30308	United States	A	A	USD	1.18	CPS Server	232	30102	254811
A	A	Georgia Tech	9/4/2014 6:32	EDT	9/4/2014 12:16	EDT	9/4/2014 9:16	5:43:55	4:32:16	13.072	5.49	1.641	Level 2	1	J1772	A	A	A	A	30308	United States	A	A	USD	4.86	Plug Out at Vehicle	339	30114	235945
A	A	Georgia Tech	9/3/2014 15:09	EDT	9/3/2014 16:24	EDT	9/3/2014 13:25	1:15:43	1:14:30	7.123	2.992	0.894	Level 2	1	J1772	A	A	A	A	30308	United States	A	A	USD	1.06	Plug Out at Vehicle	1409771323	30506	211289
A	A	Georgia Tech	9/3/2014 12:55	EDT	9/3/2014 15:15	EDT	9/3/2014 12:16	2:20:34	2:19:09	8.01	3.364	1.005	Level 2	2	J1772	A	A	A	A	30308	United States	A	A	USD	1.98	Plug Out at Vehicle	338	30024	231451
A	A	Georgia Tech	9/3/2014 12:21	EDT	9/3/2014 14:19	EDT	9/3/2014 11:20	1:57:41	1:56:20	6.275	2.636	0.788	Level 2	1	J1772	A	A	A	A	30308	United States	A	A	USD	1.65	Plug Out at Vehicle	337	30101	250761
A	A	Georgia Tech	9/3/2014 8:01	EDT	9/3/2014 13:37	EDT	9/3/2014 10:38	5:36:00	5:34:50	18.576	7.802	2.331	Level 2	1	J1772	A	A	A	A	30308	United States	A	A	USD	4.75	Customer	229	30102	254811
A	A	Georgia Tech	9/3/2014 8:32	EDT	9/3/2014 13:30	EDT	9/3/2014 10:30	4:58:47	4:39:55	12.673	5.323	1.59	Level 2	2	J1772	A	A	A	A	30308	United States	A	A	USD	4.22	Plug Out at Vehicle	230	30306	254595
A	A	Georgia Tech	9/3/2014 8:55	EDT	9/3/2014 12:47	EDT	9/3/2014 9:48	3:51:27	3:15:26	8.114	3.408	1.018	Level 2	2	J1772	A	A	A	A	30308	United States	A	A	USD	3.27	Plug Out at Vehicle	336	30127	192471
A	A	Georgia Tech	9/3/2014 6:27	EDT	9/3/2014 11:58	EDT	9/3/2014 8:58	5:30:49	5:26:31	16.095	6.76	2.02	Level 2	1	J1772	A	A	A	A	30308	United States	A	A	USD	4.67	Plug Out at Vehicle	335	30114	235945
A	A	Georgia Tech	9/2/2014 17:26	EDT	9/2/2014 20:53	EDT	9/2/2014 17:54	3:27:06	1:03:29	6.051	2.542	0.759	Level 2	2	J1772	A	A	A	A	30308	United States	A	A	USD	2.92	Plug Out at Vehicle	334	30360	200169
A	A	Georgia Tech	9/2/2014 11:57	EDT	9/2/2014 17:05	EDT	9/2/2014 14:06	5:07:34	4:59:21	20.486	8.604	2.571	Level 2	1	J1772	A	A	A	A	30308	United States	A	A	USD	4.34	Plug Out at Vehicle	228	30306	254595
A	A	Georgia Tech	9/2/2014 11:04	EDT	9/2/2014 15:17	EDT	9/2/2014 12:18	4:12:44	3:19:40	9.293	3.903	1.166	Level 2	1	J1772	A	A	A	A	30308	United States	A	A	USD	3.57	Plug Out at Vehicle	333	30062	250315
A	A	Georgia Tech	9/2/2014 7:02	EDT	9/2/2014 10:58	EDT	9/2/2014 7:58	3:56:30	3:19:00	9.782	4.108	1.228	Level 2	1	J1772	A	A	A	A	30308	United States	A	A	USD	3.34	Plug Out at Vehicle	332	30114	235945
A	A	Georgia Tech	9/2/2014 9:21	EDT	9/2/2014 9:59	EDT	9/2/2014 7:00	0:38:19	0:37:04	2.979	1.251	0.374	Level 2	1	J1772	A	A	A	A	30308	United States	A	A	USD	0.53	Plug Out at Vehicle	227	30306	254595
A	A	Georgia Tech	9/2/2014 7:52	EDT	9/2/2014 8:46	EDT	9/2/2014 5:46	0:54:32	0:53:20	5.022	2.109	0.63	Level 2	1	J1772	A	A	A	A	30308	United States	A	A	USD	0.76	Plug Out at Vehicle	226	30102	254811
A	A	Georgia Tech	9/1/2014 13:13	EDT	9/1/2014 13:54	EDT	9/1/2014 10:56	0:41:26	0:40:23	3.81	1.6	0.478	Level 2	1	J1772	A	A	A	A	30308	United States	A	A	USD	0.57	Customer	331	30318	269487
A	A	Georgia Tech	8/30/2014 12:09	EDT	8/30/2014 14:51	EDT	8/30/2014 11:52	2:41:30	2:40:20	14.877	6.248	1.867	Level 2	1	J1772	A	A	A	A	30308	United States	A	A	USD	2.27	Plug Out at Vehicle	225	30080	241607
A	A	Georgia Tech	8/29/2014 23:37	EDT	8/30/2014 0:39	EDT	8/29/2014 21:40	1:01:55	1:00:44	3.549	1.491	0.445	Level 2	1	J1772	A	A	A	A	30308	United States	A	A	USD	0.86	Plug Out at Vehicle	1409369777	30168	278909
A	A	Georgia Tech	8/29/2014 11:40	EDT	8/29/2014 14:51	EDT	8/29/2014 11:52	3:10:39	3:09:25	16.857	7.08	2.116	Level 2	1	J1772	A	A	A	A	30308	United States	A	A	USD	2.69	Plug Out at Vehicle	224	30080	241607
A	A	Georgia Tech	8/29/2014 12:40	EDT	8/29/2014 14:17	EDT	8/29/2014 11:18	1:37:16	1:36:10	5.533	2.324	0.694	Level 2	1	J1772	A	A	A	A	30308	United States	A	A	USD	1.36	Plug Out at Vehicle	330	N/A
A	A	Georgia Tech	8/29/2014 7:48	EDT	8/29/2014 10:54	EDT	8/29/2014 7:56	3:05:37	3:05:25	10.609	4.456	1.331	Level 2	1	J1772	A	A	A	A	30308	United States	A	A	USD	2.63	CPS Server	328	30102	254811
A	A	Georgia Tech	8/29/2014 8:05	EDT	8/29/2014 10:47	EDT	8/29/2014 7:48	2:42:08	2:40:45	6.45	2.709	0.809	Level 2	2	J1772	A	A	A	A	30308	United States	A	A	USD	2.28	Plug Out at Vehicle	329	30068	260891
A	A	Georgia Tech	8/28/2014 18:06	EDT	8/28/2014 21:09	EDT	8/28/2014 18:10	3:02:41	3:01:20	10.238	4.3	1.285	Level 2	2	J1772	A	A	A	A	30308	United States	A	A	USD	2.57	Customer	223	30062	250315
A	A	Georgia Tech	8/28/2014 17:50	EDT	8/28/2014 20:56	EDT	8/28/2014 17:56	3:05:14	0:36:56	3.513	1.476	0.441	Level 2	1	J1772	A	A	A	A	30308	United States	A	A	USD	2.61	Plug Out at Vehicle	327	30360	200169
A	A	Georgia Tech	8/28/2014 17:55	EDT	8/28/2014 19:30	EDT	8/28/2014 16:31	1:34:48	1:33:25	5.394	2.265	0.677	Level 2	1	J1772	A	A	A	A	30308	United States	A	A	USD	1.33	Plug Out at Vehicle	1409262918	30506	211289
A	A	Georgia Tech	8/28/2014 13:56	EDT	8/28/2014 17:06	EDT	8/28/2014 14:06	3:10:02	2:28:45	7.077	2.972	0.888	Level 2	1	J1772	A	A	A	A	30308	United States	A	A	USD	2.68	Customer	222	30308	209813
A	A	Georgia Tech	8/28/2014 8:09	EDT	8/28/2014 16:25	EDT	8/28/2014 13:26	8:15:53	5:41:19	17.21	7.228	2.16	Level 2	2	J1772	A	A	A	A	30308	United States	A	A	USD	7.01	Plug Out at Vehicle	325	30622	217113
A	A	Georgia Tech	8/28/2014 13:56	EDT	8/28/2014 14:54	EDT	8/28/2014 11:54	0:58:02	0:56:54	3.02	1.268	0.379	Level 2	1	J1772	A	A	A	A	30308	United States	A	A	USD	0.81	Plug Out at Vehicle	326	30024	231451
A	A	Georgia Tech	8/28/2014 8:12	EDT	8/28/2014 12:43	EDT	8/28/2014 9:44	4:31:42	2:17:20	8.266	3.472	1.037	Level 2	2	J1772	A	A	A	A	30308	United States	A	A	USD	3.84	Plug Out at Vehicle	220	30062	261355
A	A	Georgia Tech	8/28/2014 6:37	EDT	8/28/2014 12:14	EDT	8/28/2014 9:14	5:36:25	4:51:35	14.015	5.886	1.759	Level 2	1	J1772	A	A	A	A	30308	United States	A	A	USD	4.75	Plug Out at Vehicle	324	30114	235945
A	A	Georgia Tech	8/28/2014 9:49	EDT	8/28/2014 11:48	EDT	8/28/2014 9:00	1:59:40	1:18:55	3.399	1.428	0.427	Level 2	1	J1772	A	A	A	A	30308	United States	A	A	USD	1.68	Customer	221	30308	209813
A	A	Georgia Tech	8/27/2014 16:37	EDT	8/27/2014 18:30	EDT	8/27/2014 15:33	1:53:17	1:52:05	10.39	4.364	1.304	Level 2	1	J1772	A	A	A	A	30308	United States	A	A	USD	1.59	Plug Out at Vehicle	219	30080	241607
A	A	Georgia Tech	8/27/2014 11:22	EDT	8/27/2014 15:54	EDT	8/27/2014 13:04	4:31:29	4:30:15	17.398	7.307	2.183	Level 2	2	J1772	A	A	A	A	30308	United States	A	A	USD	3.85	CPS Server	1409152955	30067	266745
A	A	Georgia Tech	8/27/2014 13:59	EDT	8/27/2014 15:02	EDT	8/27/2014 12:03	1:02:18	1:00:55	3.15	1.323	0.395	Level 2	1	J1772	A	A	A	A	30308	United States	A	A	USD	0.87	Plug Out at Vehicle	323	30024	231451
A	A	Georgia Tech	8/27/2014 12:36	EDT	8/27/2014 15:01	EDT	8/27/2014 12:02	2:24:50	2:23:30	7.874	3.307	0.988	Level 2	2	J1772	A	A	A	A	30308	United States	A	A	USD	2.04	Customer	218	N/A
A	A	Georgia Tech	8/27/2014 13:10	EDT	8/27/2014 13:43	EDT	8/27/2014 10:45	0:33:09	0:31:49	1.618	0.679	0.203	Level 2	1	J1772	A	A	A	A	30308	United States	A	A	USD	0.46	Plug Out at Vehicle	322	30068	260891
A	A	Georgia Tech	8/27/2014 10:48	EDT	8/27/2014 13:24	EDT	8/27/2014 10:26	2:36:40	2:35:25	12.524	5.26	1.572	Level 2	1	J1772	A	A	A	A	30308	United States	A	A	USD	2.21	Plug Out at Vehicle	217	30110	222365
A	A	Georgia Tech	8/27/2014 6:29	EDT	8/27/2014 12:54	EDT	8/27/2014 9:54	6:25:05	5:18:01	15.146	6.362	1.901	Level 2	1	J1772	A	A	A	A	30308	United States	A	A	USD	5.44	Plug Out at Vehicle	320	30114	235945
A	A	Georgia Tech	8/27/2014 8:18	EDT	8/27/2014 9:37	EDT	8/27/2014 6:48	1:19:01	1:17:45	3.99	1.676	0.501	Level 2	2	J1772	A	A	A	A	30308	United States	A	A	USD	1.11	Plug Out at Vehicle	321	30068	260891
A	A	Georgia Tech	8/26/2014 17:14	EDT	8/26/2014 21:01	EDT	8/26/2014 18:02	3:47:20	3:46:01	11.876	4.988	1.49	Level 2	1	J1772	A	A	A	A	30308	United States	A	A	USD	3.21	Customer	319	30062	250315
A	A	Georgia Tech	8/26/2014 17:50	EDT	8/26/2014 21:00	EDT	8/26/2014 18:00	3:10:13	1:21:19	5.064	2.127	0.635	Level 2	2	J1772	A	A	A	A	30308	United States	A	A	USD	2.68	Plug Out at Vehicle	216	30360	200169
A	A	Georgia Tech	8/26/2014 15:57	EDT	8/26/2014 20:57	EDT	8/26/2014 17:58	5:00:30	3:50:29	13.377	5.619	1.679	Level 2	2	J1772	A	A	A	A	30308	United States	A	A	USD	4.24	Plug Out at Vehicle	318	30041	245093
A	A	Georgia Tech	8/26/2014 17:22	EDT	8/26/2014 18:52	EDT	8/26/2014 15:54	1:30:49	1:29:35	5.825	2.446	0.731	Level 2	1	J1772	A	A	A	A	30308	United States	A	A	USD	1.27	Plug Out at Vehicle	215	30067	271001
A	A	Georgia Tech	8/26/2014 11:53	EDT	8/26/2014 16:47	EDT	8/26/2014 13:48	4:54:14	4:00:46	16.996	7.138	2.133	Level 2	1	J1772	A	A	A	A	30308	United States	A	A	USD	4.16	Plug Out at Vehicle	214	30080	241607
A	A	Georgia Tech	8/26/2014 7:29	EDT	8/26/2014 8:41	EDT	8/26/2014 5:42	1:11:49	1:11:50	6.788	2.851	0.852	Level 2	1	J1772	A	A	A	A	30308	United States	A	A	USD	1.02	CPS Server	317	30102	254811
A	A	Georgia Tech	8/25/2014 13:42	EDT	8/25/2014 15:16	EDT	8/25/2014 12:16	1:33:22	1:32:04	8.564	3.597	1.075	Level 2	1	J1772	A	A	A	A	30308	United States	A	A	USD	1.31	Customer	213	30080	241607
A	A	Georgia Tech	8/25/2014 13:42	EDT	8/25/2014 13:42	EDT	8/25/2014 10:42	0:00:00	0:00:00	0	0	0	Level 2	1	J1772	A	A	A	A	30308	United States	A	A	USD	0	Customer	212	30080	241607
A	A	Georgia Tech	8/25/2014 6:29	EDT	8/25/2014 10:34	EDT	8/25/2014 7:34	4:04:59	3:44:40	11.399	4.788	1.431	Level 2	1	J1772	A	A	A	A	30308	United States	A	A	USD	3.46	Plug Out at Vehicle	316	30114	235945
A	A	Georgia Tech	8/24/2014 12:34	EDT	8/24/2014 16:08	EDT	8/24/2014 13:08	3:34:00	3:32:45	17.895	7.516	2.246	Level 2	2	J1772	A	A	A	A	30308	United States	A	A	USD	3.02	Plug Out at Vehicle	315	30075	206089
A	A	Georgia Tech	8/23/2014 6:29	EDT	8/23/2014 13:19	EDT	8/23/2014 10:20	6:49:49	5:21:31	17.311	7.271	2.173	Level 2	1	J1772	A	A	A	A	30308	United States	A	A	USD	5.79	Plug Out at Vehicle	314	30004	268993
A	A	Georgia Tech	8/23/2014 7:35	EDT	8/23/2014 11:26	EDT	8/23/2014 8:32	3:51:00	3:36:29	9.186	3.858	1.153	Level 2	2	J1772	A	A	A	A	30308	United States	A	A	USD	3.26	CPS Server	1408793705	30066	227551
A	A	Georgia Tech	8/22/2014 17:24	EDT	8/22/2014 21:38	EDT	8/22/2014 18:38	4:13:32	4:05:20	17.9	7.518	2.246	Level 2	1	J1772	A	A	A	A	30308	United States	A	A	USD	3.58	Customer	313	30319	236681
A	A	Georgia Tech	8/22/2014 13:49	EDT	8/22/2014 15:44	EDT	8/22/2014 12:44	1:54:54	1:53:35	9.012	3.785	1.131	Level 2	1	J1772	A	A	A	A	30308	United States	A	A	USD	1.61	Customer	211	30080	241607
A	A	Georgia Tech	8/22/2014 10:56	EDT	8/22/2014 14:26	EDT	8/22/2014 11:26	3:30:36	3:29:16	14.225	5.974	1.785	Level 2	2	J1772	A	A	A	A	30308	United States	A	A	USD	2.97	Customer	210	30341	250781
A	A	Georgia Tech	8/22/2014 9:02	EDT	8/22/2014 12:16	EDT	8/22/2014 9:18	3:14:50	3:13:40	10.741	4.511	1.348	Level 2	1	J1772	A	A	A	A	30308	United States	A	A	USD	2.75	Plug Out at Vehicle	209	30114	235945
A	A	Georgia Tech	8/22/2014 8:07	EDT	8/22/2014 12:17	EDT	8/22/2014 9:18	4:10:16	4:08:54	11.33	4.759	1.422	Level 2	2	J1772	A	A	A	A	30308	United States	A	A	USD	3.53	Plug Out at Vehicle	312	30062	261355
A	A	Georgia Tech	8/22/2014 7:52	EDT	8/22/2014 11:11	EDT	8/22/2014 8:12	3:19:30	3:18:09	10.406	4.371	1.306	Level 2	1	J1772	A	A	A	A	30308	United States	A	A	USD	2.81	Plug Out at Vehicle	311	30068	260891
A	A	Georgia Tech	8/21/2014 21:04	EDT	8/21/2014 21:52	EDT	8/21/2014 18:52	0:47:49	0:46:39	4.356	1.83	0.547	Level 2	1	J1772	A	A	A	A	30308	United States	A	A	USD	0.66	Customer	310	30318	269487
A	A	Georgia Tech	8/21/2014 17:45	EDT	8/21/2014 21:03	EDT	8/21/2014 18:04	3:18:07	3:17:14	11.126	4.673	1.396	Level 2	1	J1772	A	A	A	A	30308	United States	A	A	USD	2.79	Customer	207	30062	250315
A	A	Georgia Tech	8/21/2014 17:30	EDT	8/21/2014 20:53	EDT	8/21/2014 17:54	3:22:30	1:27:34	5.067	2.128	0.636	Level 2	2	J1772	A	A	A	A	30308	United States	A	A	USD	2.86	Plug Out at Vehicle	309	30360	200169
A	A	Georgia Tech	8/21/2014 18:19	EDT	8/21/2014 19:09	EDT	8/21/2014 16:10	0:50:00	0:48:39	2.406	1.011	0.302	Level 2	2	J1772	A	A	A	A	30308	United States	A	A	USD	0.69	Customer	208	30080	241607
A	A	Georgia Tech	8/21/2014 14:52	EDT	8/21/2014 18:44	EDT	8/21/2014 15:44	3:51:53	2:16:45	8.537	3.585	1.071	Level 2	1	J1772	A	A	A	A	30308	United States	A	A	USD	3.27	Plug Out at Vehicle	308	30622	217113
A	A	Georgia Tech	8/21/2014 11:25	EDT	8/21/2014 14:47	EDT	8/21/2014 11:48	3:21:43	2:54:34	5.308	2.229	0.666	Level 2	2	J1772	A	A	A	A	30308	United States	A	A	USD	2.84	Customer	306	30308	209813
A	A	Georgia Tech	8/21/2014 13:30	EDT	8/21/2014 14:26	EDT	8/21/2014 11:27	0:55:30	0:54:14	2.868	1.205	0.36	Level 2	1	J1772	A	A	A	A	30308	United States	A	A	USD	0.77	Plug Out at Vehicle	307	30024	231451
A	A	Georgia Tech	8/21/2014 11:29	EDT	8/21/2014 13:25	EDT	8/21/2014 10:26	1:55:50	1:55:39	10.837	4.552	1.36	Level 2	1	J1772	A	A	A	A	30308	United States	A	A	USD	1.64	CPS Server	206	30102	254811
A	A	Georgia Tech	8/21/2014 6:24	EDT	8/21/2014 11:59	EDT	8/21/2014 9:00	5:35:40	4:09:14	12.52	5.258	1.571	Level 2	1	J1772	A	A	A	A	30308	United States	A	A	USD	4.74	Plug Out at Vehicle	305	30114	235945
A	A	Georgia Tech	8/20/2014 15:06	EDT	8/20/2014 16:29	EDT	8/20/2014 13:30	1:23:39	1:22:30	7.1	2.982	0.891	Level 2	1	J1772	A	A	A	A	30308	United States	A	A	USD	1.17	Plug Out at Vehicle	1408561548	30506	211289
A	A	Georgia Tech	8/20/2014 11:30	EDT	8/20/2014 12:52	EDT	8/20/2014 9:54	1:22:54	1:22:53	4.072	1.71	0.511	Level 2	2	J1772	A	A	A	A	30308	United States	A	A	USD	1.18	Plug Out at Vehicle	304	30542	178553
A	A	Georgia Tech	8/20/2014 6:12	EDT	8/20/2014 12:34	EDT	8/20/2014 9:34	6:21:45	5:42:20	18.068	7.588	2.267	Level 2	1	J1772	A	A	A	A	30308	United States	A	A	USD	5.39	Plug Out at Vehicle	303	30114	235945
A	A	Georgia Tech	8/19/2014 18:03	EDT	8/19/2014 18:03	EDT	8/19/2014 18:04	3:00:03	2:58:50	10.655	4.475	1.337	Level 2	1	J1772	A	A	A	A	30308	United States	A	A	USD	2.54	Customer	205	30062	250315
A	A	Georgia Tech	8/19/2014 17:51	EDT	8/19/2014 17:51	EDT	8/19/2014 18:02	3:09:08	3:07:54	9.14	3.839	1.147	Level 2	1	J1772	A	A	A	A	30308	United States	A	A	USD	2.67	Plug Out at Vehicle	301	30360	200169
A	A	Georgia Tech	8/19/2014 20:12	EDT	8/19/2014 20:12	EDT	8/19/2014 17:20	0:06:57	0:05:28	0.282	0.119	0.035	Level 2	2	J1772	A	A	A	A	30308	United States	A	A	USD	0.08	Customer	302	30318	269487
A	A	Georgia Tech	8/19/2014 17:12	EDT	8/19/2014 17:12	EDT	8/19/2014 16:52	2:39:21	2:38:10	7.725	3.244	0.969	Level 2	2	J1772	A	A	A	A	30308	United States	A	A	USD	2.24	Plug Out at Vehicle	300	30341	214021
A	A	Georgia Tech	8/19/2014 11:34	EDT	8/19/2014 11:34	EDT	8/19/2014 10:22	1:46:44	1:45:29	9.932	4.172	1.246	Level 2	2	J1772	A	A	A	A	30308	United States	A	A	USD	1.5	Customer	204	30341	250781
A	A	Georgia Tech	8/19/2014 6:29	EDT	8/19/2014 6:29	EDT	8/19/2014 8:34	5:03:49	4:51:21	15.079	6.333	1.892	Level 2	1	J1772	A	A	A	A	30308	United States	A	A	USD	4.29	Plug Out at Vehicle	299	30114	235945
A	A	Georgia Tech	8/19/2014 6:29	EDT	8/19/2014 6:29	EDT	8/19/2014 5:44	2:14:10	2:12:54	10.11	4.246	1.269	Level 2	2	J1772	A	A	A	A	30308	United States	A	A	USD	1.89	Plug Out at Vehicle	203	30041	244461
A	A	Georgia Tech	8/18/2014 14:55	EDT	8/18/2014 16:09	EDT	8/18/2014 13:11	1:13:26	1:12:14	6.869	2.885	0.862	Level 2	2	J1772	A	A	A	A	30308	United States	A	A	USD	1.03	Plug Out at Vehicle	1408388150	30506	211289
A	A	Georgia Tech	8/18/2014 13:28	EDT	8/18/2014 15:27	EDT	8/18/2014 12:26	1:58:51	1:39:40	9.415	3.954	1.182	Level 2	1	J1772	A	A	A	A	30308	United States	A	A	USD	1.66	Plug Out at Vehicle	1408382889	N/A
A	A	Georgia Tech	8/18/2014 13:17	EDT	8/18/2014 13:24	EDT	8/18/2014 10:24	0:06:04	0:00:00	0	0	0	Level 2	1	J1772	A	A	A	A	30308	United States	A	A	USD	0.06	Plug Out at Vehicle	1408382256	N/A	1776
A	A	Georgia Tech	8/18/2014 6:28	EDT	8/18/2014 12:05	EDT	8/18/2014 9:06	5:36:34	5:35:25	18.425	7.739	2.312	Level 2	1	J1772	A	A	A	A	30308	United States	A	A	USD	4.76	Plug Out at Vehicle	202	30114	235945
A	A	Georgia Tech	8/18/2014 8:06	EDT	8/18/2014 9:54	EDT	8/18/2014 6:54	1:47:42	1:46:35	9.968	4.187	1.251	Level 2	1	J1772	A	A	A	A	30308	United States	A	A	USD	1.51	Customer	298	30102	254811
A	A	Georgia Tech	8/18/2014 5:25	EDT	8/18/2014 7:28	EDT	8/18/2014 4:28	2:02:57	2:01:45	6.06	2.545	0.761	Level 2	1	J1772	A	A	A	A	30308	United States	A	A	USD	1.73	Plug Out at Vehicle	296	30075	266201
A	A	Georgia Tech	8/15/2014 6:14	EDT	8/15/2014 11:34	EDT	8/15/2014 8:34	5:19:56	4:02:59	11.43	4.801	1.435	Level 2	1	J1772	A	A	A	A	30308	United States	A	A	USD	4.52	Plug Out at Vehicle	292	30114	235945
A	A	Georgia Tech	8/15/2014 7:38	EDT	8/15/2014 9:17	EDT	8/15/2014 6:18	1:39:12	1:38:49	5.044	2.118	0.633	Level 2	2	J1772	A	A	A	A	30308	United States	A	A	USD	1.41	CPS Server	293	30102	254811
A	A	Georgia Tech	8/14/2014 15:09	EDT	8/14/2014 16:12	EDT	8/14/2014 13:12	1:03:34	1:00:59	1.498	0.629	0.188	Level 2	2	J1772	A	A	A	A	30308	United States	A	A	USD	0.89	Plug Out at Vehicle	291	30622	217113
A	A	Georgia Tech	8/14/2014 13:44	EDT	8/14/2014 14:43	EDT	8/14/2014 11:45	0:58:55	0:57:38	5.569	2.339	0.699	Level 2	1	J1772	A	A	A	A	30308	United States	A	A	USD	0.82	Plug Out at Vehicle	290	30024	231451
A	A	Georgia Tech	8/14/2014 8:54	EDT	8/14/2014 13:09	EDT	8/14/2014 10:10	4:14:38	4:13:22	16.873	7.087	2.118	Level 2	1	J1772	A	A	A	A	30308	United States	A	A	USD	3.59	Plug Out at Vehicle	286	30622	217113
A	A	Georgia Tech	8/14/2014 12:24	EDT	8/14/2014 12:30	EDT	8/14/2014 9:30	0:06:14	0:04:49	0.216	0.091	0.027	Level 2	2	J1772	A	A	A	A	30308	United States	A	A	USD	0.08	Plug Out at Vehicle	289	48326	260425
A	A	Georgia Tech	8/14/2014 12:19	EDT	8/14/2014 12:23	EDT	8/14/2014 9:24	0:03:45	0:02:19	0.117	0.049	0.015	Level 2	2	J1772	A	A	A	A	30308	United States	A	A	USD	0.04	Plug Out at Vehicle	288	48326	260425
A	A	Georgia Tech	8/14/2014 12:09	EDT	8/14/2014 12:17	EDT	8/14/2014 9:18	0:07:48	0:05:44	0.262	0.11	0.033	Level 2	2	J1772	A	A	A	A	30308	United States	A	A	USD	0.1	Plug Out at Vehicle	287	48326	260425
A	A	Georgia Tech	8/14/2014 6:14	EDT	8/14/2014 11:19	EDT	8/14/2014 8:20	5:05:13	4:31:10	13.354	5.609	1.676	Level 2	2	J1772	A	A	A	A	30308	United States	A	A	USD	4.31	Plug Out at Vehicle	285	30114	235945
A	A	Georgia Tech	8/13/2014 12:05	EDT	8/13/2014 17:09	EDT	8/13/2014 14:10	5:04:04	4:02:31	17.975	7.549	2.256	Level 2	2	J1772	A	A	A	A	30308	United States	A	A	USD	4.29	Plug Out at Vehicle	284	30622	217113
A	A	Georgia Tech	8/13/2014 6:27	EDT	8/13/2014 12:07	EDT	8/13/2014 9:16	5:15:04	4:30:45	13.906	5.841	1.745	Level 2	2	J1772	A	A	A	A	30308	United States	A	A	USD	4.5		283	30114	235945
A	A	Georgia Tech	8/12/2014 6:29	EDT	8/12/2014 11:55	EDT	8/12/2014 8:56	5:26:25	4:11:35	11.853	4.978	1.488	Level 2	2	J1772	A	A	A	A	30308	United States	A	A	USD	4.61	Plug Out at Vehicle	281	30114	235945
A	A	Georgia Tech	8/12/2014 8:05	EDT	8/12/2014 11:40	EDT	8/12/2014 8:42	3:35:38	3:33:50	11	4.62	1.38	Level 2	1	J1772	A	A	A	A	30308	United States	A	A	USD	3.04	Plug Out at Vehicle	282	30062	261355
A	A	Georgia Tech	8/11/2014 14:23	EDT	8/11/2014 15:17	EDT	8/11/2014 13:17	0:54:15	0:52:34	2.736	1.149	0.343	Level 2	2	J1772	A	A	A	A	30308	United States	A	A	USD	0.76	Plug Out at Vehicle	280	30024	231451
A	A	Georgia Tech	8/11/2014 12:59	EDT	8/11/2014 15:26	EDT	8/11/2014 13:16	2:27:15	2:26:55	7.277	3.056	0.913	Level 2	1	J1772	A	A	A	A	30308	United States	A	A	USD	2.09	CPS Server	279	30126	200777
A	A	Georgia Tech	8/10/2014 19:29	EDT	8/11/2014 9:34	EDT	8/11/2014 11:24	14:04:13	13:42:59	74.457	31.272	9.344	Level 2	2	J1772	A	A	A	A	30308	United States	A	A	USD	11.95	CPS Server	277	30458	132405
A	A	Georgia Tech	8/11/2014 6:30	EDT	8/11/2014 11:10	EDT	8/11/2014 8:10	4:40:26	4:39:04	11.139	4.678	1.398	Level 2	1	J1772	A	A	A	A	30308	United States	A	A	USD	3.96	Plug Out at Vehicle	278	30114	235945
A	A	Georgia Tech	8/10/2014 6:25	EDT	8/10/2014 7:37	EDT	8/10/2014 4:38	1:12:02	1:10:54	6.703	2.815	0.841	Level 2	1	J1772	A	A	A	A	30308	United States	A	A	USD	1.01	Customer	276	30102	254811
A	A	Georgia Tech	8/9/2014 9:27	EDT	8/9/2014 16:26	EDT	8/9/2014 13:26	6:59:33	4:27:11	13.63	5.724	1.711	Level 2	1	J1772	A	A	A	A	30308	United States	A	A	USD	5.93	Customer	275	30062	250315
A	A	Georgia Tech	8/8/2014 13:17	EDT	8/8/2014 17:57	EDT	8/8/2014 14:58	4:40:05	2:41:20	10.704	4.496	1.343	Level 2	1	J1772	A	A	A	A	30308	United States	A	A	USD	3.95	Plug Out at Vehicle	274	30004	268993
A	A	Georgia Tech	8/8/2014 7:10	EDT	8/8/2014 12:38	EDT	8/8/2014 9:38	5:27:28	4:01:35	10.479	4.401	1.315	Level 2	2	J1772	A	A	A	A	30308	United States	A	A	USD	4.63	Customer	273	30319	236681
A	A	Georgia Tech	8/8/2014 6:31	EDT	8/8/2014 12:01	EDT	8/8/2014 9:02	5:30:30	4:56:00	13.794	5.794	1.731	Level 2	1	J1772	A	A	A	A	30308	United States	A	A	USD	4.67	Plug Out at Vehicle	272	30114	235945
A	A	Georgia Tech	8/7/2014 18:38	EDT	8/7/2014 19:41	EDT	8/7/2014 16:42	1:03:03	1:01:49	5.784	2.429	0.726	Level 2	1	J1772	A	A	A	A	30308	United States	A	A	USD	0.88	Customer	271	30318	269487
A	A	Georgia Tech	8/7/2014 9:30	EDT	8/7/2014 14:23	EDT	8/7/2014 11:24	4:53:15	4:51:55	15.365	6.453	1.928	Level 2	2	J1772	A	A	A	A	30308	United States	A	A	USD	4.14	Plug Out at Vehicle	270	30080	265801
A	A	Georgia Tech	8/7/2014 6:25	EDT	8/7/2014 12:46	EDT	8/7/2014 9:46	6:21:14	4:12:39	12.618	5.3	1.584	Level 2	1	J1772	A	A	A	A	30308	United States	A	A	USD	5.39	Plug Out at Vehicle	269	30114	235945
A	A	Georgia Tech	8/6/2014 19:38	EDT	8/6/2014 20:29	EDT	8/6/2014 17:30	0:51:24	0:50:05	4.554	1.913	0.572	Level 2	1	J1772	A	A	A	A	30308	United States	A	A	USD	0.71	Customer	268	30318	269487
A	A	Georgia Tech	8/6/2014 8:40	EDT	8/6/2014 17:29	EDT	8/6/2014 14:30	8:49:40	3:35:24	9.364	3.933	1.175	Level 2	2	J1772	A	A	A	A	30308	United States	A	A	USD	7.49	Plug Out at Vehicle	266	30062	261355
A	A	Georgia Tech	8/6/2014 12:30	EDT	8/6/2014 16:11	EDT	8/6/2014 14:04	3:41:48	3:41:40	11.028	4.632	1.384	Level 2	1	J1772	A	A	A	A	30308	United States	A	A	USD	3.14	CPS Server	267	30126	200777
A	A	Georgia Tech	8/6/2014 8:23	EDT	8/6/2014 11:13	EDT	8/6/2014 8:28	2:49:37	2:48:24	8.026	3.371	1.007	Level 2	1	J1772	A	A	A	A	30308	United States	A	A	USD	2.39	Plug Out at Vehicle	265	N/A
A	A	Georgia Tech	8/6/2014 6:27	EDT	8/6/2014 10:03	EDT	8/6/2014 7:34	3:35:50	3:33:26	11.258	4.728	1.413	Level 2	1	J1772	A	A	A	A	30308	United States	A	A	USD	3.03	Plug Out at Vehicle	201	30114	235945
A	A	Georgia Tech	8/6/2014 5:05	EDT	8/6/2014 7:30	EDT	8/6/2014 4:30	2:24:35	2:06:29	7.46	3.133	0.936	Level 2	1	J1772	A	A	A	A	30308	United States	A	A	USD	2.04	Customer	264	30075	266201
A	A	Georgia Tech	8/5/2014 7:01	EDT	8/5/2014 12:29	EDT	8/5/2014 9:30	5:27:50	4:51:01	13.025	5.47	1.635	Level 2	2	J1772	A	A	A	A	30308	United States	A	A	USD	4.63	Plug Out at Vehicle	263	30004	268993
A	A	Georgia Tech	8/5/2014 6:36	EDT	8/5/2014 11:36	EDT	8/5/2014 8:38	5:00:18	4:13:05	11.394	4.786	1.43	Level 2	1	J1772	A	A	A	A	30308	United States	A	A	USD	4.24	Plug Out at Vehicle	262	30114	235945
A	A	Georgia Tech	8/4/2014 13:10	EDT	8/4/2014 16:02	EDT	8/4/2014 13:04	2:51:14	2:51:04	8.566	3.598	1.075	Level 2	1	J1772	A	A	A	A	30308	United States	A	A	USD	2.43	CPS Server	261	30126	200777
A	A	Georgia Tech	8/4/2014 8:45	EDT	8/4/2014 13:34	EDT	8/4/2014 10:34	4:48:27	3:44:21	16.542	6.948	2.076	Level 2	1	J1772	A	A	A	A	30308	United States	A	A	USD	4.07	Plug Out at Vehicle	200	30622	217113
A	A	Georgia Tech	8/4/2014 13:09	EDT	8/4/2014 13:11	EDT	8/4/2014 10:12	0:01:19	0:00:19	0.009	0.004	0.001	Level 2	2	J1772	A	A	A	A	30308	United States	A	A	USD	0	Customer	260	30126	200777
A	A	Georgia Tech	8/4/2014 6:30	EDT	8/4/2014 11:32	EDT	8/4/2014 8:32	5:02:20	4:51:54	14.858	6.24	1.865	Level 2	1	J1772	A	A	A	A	30308	United States	A	A	USD	4.27	Plug Out at Vehicle	259	30114	235945
A	A	Georgia Tech	8/4/2014 7:32	EDT	8/4/2014 8:33	EDT	8/4/2014 5:34	1:01:18	0:59:59	2.975	1.25	0.373	Level 2	1	J1772	A	A	A	A	30308	United States	A	A	USD	0.86	Plug Out at Vehicle	199	30341	214021
A	A	Georgia Tech	8/3/2014 14:22	EDT	8/3/2014 15:17	EDT	8/3/2014 16:18	0:54:54	0:53:50	5.093	2.139	0.639	Level 2	1	J1772	A	A	A	A	30308	United States	A	A	USD	0.77	Plug Out at Vehicle	258	30102	254811
A	A	Georgia Tech	8/2/2014 17:12	EDT	8/3/2014 4:34	EDT	8/3/2014 5:06	11:22:13	11:16:18	63.679	26.745	7.992	Level 2	1	J1772	A	A	A	A	30308	United States	A	A	USD	9.65	CPS Server	198	30458	132405
A	A	Georgia Tech	8/1/2014 13:00	EDT	8/1/2014 14:23	EDT	8/1/2014 11:24	1:22:48	0:59:45	4.172	1.752	0.524	Level 2	1	J1772	A	A	A	A	30308	United States	A	A	USD	1.16	Plug Out at Vehicle	257	30307	107499
A	A	Georgia Tech	8/1/2014 6:17	EDT	8/1/2014 12:16	EDT	8/1/2014 9:16	5:58:24	5:36:36	16.964	7.125	2.129	Level 2	1	J1772	A	A	A	A	30308	United States	A	A	USD	5.06	Plug Out at Vehicle	255	30114	235945
A	A	Georgia Tech	8/1/2014 9:54	EDT	8/1/2014 11:35	EDT	8/1/2014 8:36	1:40:58	1:39:40	4.951	2.08	0.621	Level 2	2	J1772	A	A	A	A	30308	United States	A	A	USD	1.42	Plug Out at Vehicle	197	30341	214021
A	A	Georgia Tech	8/1/2014 8:11	EDT	8/1/2014 11:22	EDT	8/1/2014 8:22	3:10:48	2:13:35	7.764	3.261	0.974	Level 2	1	J1772	A	A	A	A	30308	United States	A	A	USD	2.69	Plug Out at Vehicle	196	30062	261355
A	A	Georgia Tech	8/1/2014 9:01	EDT	8/1/2014 10:15	EDT	8/1/2014 7:16	1:14:06	0:56:35	2.249	0.944	0.282	Level 2	2	J1772	A	A	A	A	30308	United States	A	A	USD	1.04	Customer	256	30308	209813
A	A	Georgia Tech	7/31/2014 13:36	EDT	7/31/2014 15:15	EDT	7/31/2014 14:28	1:39:29	1:39:25	9.192	3.861	1.154	Level 2	1	J1772	A	A	A	A	30308	United States	A	A	USD	1.41	CPS Server	1406828180	30096	206351
A	A	Georgia Tech	7/31/2014 6:26	EDT	7/31/2014 11:59	EDT	7/31/2014 9:20	5:33:00	4:40:37	14.371	6.036	1.804	Level 2	1	J1772	A	A	A	A	30308	United States	A	A	USD	4.7	Plug Out at Vehicle	254	30114	235945
A	A	Georgia Tech	7/30/2014 10:56	EDT	7/30/2014 15:59	EDT	7/30/2014 13:00	5:03:32	5:01:31	20.509	8.614	2.574	Level 2	2	J1772	A	A	A	A	30308	United States	A	A	USD	4.28	Plug Out at Vehicle	1406732170	30341	250781
A	A	Georgia Tech	7/30/2014 8:19	EDT	7/30/2014 13:03	EDT	7/30/2014 10:04	4:43:56	3:54:45	16.963	7.125	2.129	Level 2	1	J1772	A	A	A	A	30308	United States	A	A	USD	4.01	Plug Out at Vehicle	195	30622	217113
A	A	Georgia Tech	7/30/2014 6:13	EDT	7/30/2014 11:41	EDT	7/30/2014 8:42	5:27:32	4:55:04	15.346	6.445	1.926	Level 2	1	J1772	A	A	A	A	30308	United States	A	A	USD	4.63	Plug Out at Vehicle	253	30114	235945
A	A	Georgia Tech	7/29/2014 6:58	EDT	7/29/2014 11:59	EDT	7/29/2014 9:00	5:00:46	4:38:36	13.621	5.721	1.709	Level 2	2	J1772	A	A	A	A	30308	United States	A	A	USD	4.25	Plug Out at Vehicle	251	30114	235945
A	A	Georgia Tech	7/29/2014 6:04	EDT	7/29/2014 7:25	EDT	7/29/2014 4:26	1:20:54	1:19:45	6.356	2.67	0.798	Level 2	1	J1772	A	A	A	A	30308	United States	A	A	USD	1.13	Plug Out at Vehicle	250	30102	254811
A	A	Georgia Tech	7/29/2014 5:24	EDT	7/29/2014 7:03	EDT	7/29/2014 4:04	1:39:02	1:37:40	7.812	3.281	0.98	Level 2	1	J1772	A	A	A	A	30308	United States	A	A	USD	1.39	Plug Out at Vehicle	1406625860	30075	266201
A	A	Georgia Tech	7/28/2014 20:19	EDT	7/28/2014 23:48	EDT	7/28/2014 20:48	3:28:53	3:27:40	16.494	6.928	2.07	Level 2	1	J1772	A	A	A	A	30308	United States	A	A	USD	2.95	Customer	249	30308	254599
A	A	Georgia Tech	7/28/2014 12:25	EDT	7/28/2014 17:01	EDT	7/28/2014 14:02	4:35:11	3:22:00	14.512	6.095	1.821	Level 2	1	J1772	A	A	A	A	30308	United States	A	A	USD	3.88	Plug Out at Vehicle	194	30075	206089
A	A	Georgia Tech	7/28/2014 14:59	EDT	7/28/2014 15:45	EDT	7/28/2014 12:46	0:46:15	0:44:54	2.688	1.129	0.337	Level 2	1	J1772	A	A	A	A	30308	United States	A	A	USD	0.64	Customer	247	30062	250315
A	A	Georgia Tech	7/28/2014 15:45	EDT	7/28/2014 15:45	EDT	7/28/2014 12:45	0:00:00	0:00:00	0	0	0	Level 2	1	J1772	A	A	A	A	30308	United States	A	A	USD	0	Customer	248	30062	250315
A	A	Georgia Tech	7/28/2014 10:24	EDT	7/28/2014 13:21	EDT	7/28/2014 10:22	2:56:59	2:45:09	8.464	3.555	1.062	Level 2	2	J1772	A	A	A	A	30308	United States	A	A	USD	2.49	Plug Out at Vehicle	246	30024	231451
A	A	Georgia Tech	7/28/2014 6:19	EDT	7/28/2014 11:39	EDT	7/28/2014 8:40	5:19:45	3:49:55	11.128	4.674	1.397	Level 2	1	J1772	A	A	A	A	30308	United States	A	A	USD	4.52	Plug Out at Vehicle	244	30114	235945
A	A	Georgia Tech	7/28/2014 8:22	EDT	7/28/2014 10:21	EDT	7/28/2014 7:22	1:59:15	1:57:45	6.163	2.588	0.773	Level 2	2	J1772	A	A	A	A	30308	United States	A	A	USD	1.68	Plug Out at Vehicle	245	30024	231451
A	A	Georgia Tech	7/27/2014 13:37	EDT	7/27/2014 19:27	EDT	7/27/2014 16:28	5:49:55	3:05:40	12.905	5.42	1.62	Level 2	1	J1772	A	A	A	A	30308	United States	A	A	USD	4.94	Plug Out at Vehicle	243	30263	257111
A	A	Georgia Tech	7/25/2014 11:04	EDT	7/25/2014 11:40	EDT	7/25/2014 8:40	0:35:52	0:34:24	2.209	0.928	0.277	Level 2	1	J1772	A	A	A	A	30308	United States	A	A	USD	0.49	Plug Out at Vehicle	242	30306	254595
A	A	Georgia Tech	7/24/2014 17:37	EDT	7/24/2014 20:23	EDT	7/24/2014 17:24	2:46:39	1:59:55	9.851	4.137	1.236	Level 2	1	J1772	A	A	A	A	30308	United States	A	A	USD	2.35	Plug Out at Vehicle	241	30360	200169
A	A	Georgia Tech	7/24/2014 16:53	EDT	7/24/2014 16:53	EDT	7/24/2014 13:53	0:00:00	0:00:00	0	0	0	Level 2	1	J1772	A	A	A	A	30308	United States	A	A	USD	0	Customer	193	N/A
A	A	Georgia Tech	7/24/2014 16:51	EDT	7/24/2014 16:51	EDT	7/24/2014 13:51	0:00:00	0:00:00	0	0	0	Level 2	1	J1772	A	A	A	A	30308	United States	A	A	USD	0	Customer	191	N/A
A	A	Georgia Tech	7/24/2014 10:07	EDT	7/24/2014 11:57	EDT	7/24/2014 8:58	1:49:02	1:47:44	6.643	2.79	0.834	Level 2	1	J1772	A	A	A	A	30308	United States	A	A	USD	1.53	Plug Out at Vehicle	190	30306	254595
A	A	Georgia Tech	7/24/2014 6:33	EDT	7/24/2014 10:50	EDT	7/24/2014 7:50	4:16:16	3:38:01	10.768	4.523	1.351	Level 2	1	J1772	A	A	A	A	30308	United States	A	A	USD	3.62	Plug Out at Vehicle	240	30114	235945
A	A	Georgia Tech	7/24/2014 7:38	EDT	7/24/2014 8:50	EDT	7/24/2014 5:52	1:12:52	1:11:39	2.468	1.037	0.31	Level 2	1	J1772	A	A	A	A	30308	United States	A	A	USD	1.02	Plug Out at Vehicle	189	30622	217113
A	A	Georgia Tech	7/22/2014 18:31	EDT	7/22/2014 21:38	EDT	7/22/2014 18:38	3:07:24	3:06:13	15.281	6.418	1.918	Level 2	1	J1772	A	A	A	A	30308	United States	A	A	USD	2.64	Plug Out at Vehicle	188	N/A
A	A	Georgia Tech	7/22/2014 16:44	EDT	7/22/2014 17:17	EDT	7/22/2014 14:18	0:32:53	0:31:39	1.554	0.652	0.195	Level 2	1	J1772	A	A	A	A	30308	United States	A	A	USD	0.45	Customer	239	30126	200777
A	A	Georgia Tech	7/21/2014 17:58	EDT	7/21/2014 20:56	EDT	7/21/2014 17:56	2:58:24	2:28:05	9.279	3.897	1.164	Level 2	1	J1772	A	A	A	A	30308	United States	A	A	USD	2.51	Customer	187	30312	246125
A	A	Georgia Tech	7/21/2014 15:10	EDT	7/21/2014 15:57	EDT	7/21/2014 12:58	0:47:29	0:46:14	3.837	1.612	0.482	Level 2	1	J1772	A	A	A	A	30308	United States	A	A	USD	0.66	Plug Out at Vehicle	186	310062	216957
A	A	Georgia Tech	7/21/2014 9:10	EDT	7/21/2014 13:10	EDT	7/21/2014 10:10	3:59:34	3:58:25	17.573	7.381	2.205	Level 2	1	J1772	A	A	A	A	30308	United States	A	A	USD	3.38	Plug Out at Vehicle	184	310062	216957
A	A	Georgia Tech	7/21/2014 6:32	EDT	7/21/2014 12:46	EDT	7/21/2014 9:46	6:14:10	4:02:50	11.869	4.985	1.49	Level 2	2	J1772	A	A	A	A	30308	United States	A	A	USD	5.29	Plug Out at Vehicle	238	30114	235945
A	A	Georgia Tech	7/21/2014 9:11	EDT	7/21/2014 11:12	EDT	7/21/2014 8:12	2:00:53	1:14:25	3.192	1.34	0.401	Level 2	2	J1772	A	A	A	A	30308	United States	A	A	USD	1.7	Customer	185	30308	209813
A	A	Georgia Tech	7/21/2014 5:51	EDT	7/21/2014 7:07	EDT	7/21/2014 4:08	1:15:57	1:14:44	5.589	2.347	0.701	Level 2	1	J1772	A	A	A	A	30308	United States	A	A	USD	1.06	Customer	237	30102	254811
A	A	Georgia Tech	7/20/2014 7:55	EDT	7/20/2014 10:48	EDT	7/20/2014 7:58	2:52:35	2:32:19	8.754	3.677	1.099	Level 2	1	J1772	A	A	A	A	30308	United States	A	A	USD	2.43	Plug Out at Vehicle	236	30075	195787
A	A	Georgia Tech	7/18/2014 10:03	EDT	7/18/2014 11:59	EDT	7/18/2014 9:10	1:55:17	1:53:54	7.748	3.254	0.972	Level 2	1	J1772	A	A	A	A	30308	United States	A	A	USD	1.62	Plug Out at Vehicle	1405692227	30068	260891
A	A	Georgia Tech	7/18/2014 6:52	EDT	7/18/2014 11:16	EDT	7/18/2014 8:16	4:23:34	4:01:31	11.998	5.039	1.506	Level 2	2	J1772	A	A	A	A	30308	United States	A	A	USD	3.72	Plug Out at Vehicle	235	30114	235945
A	A	Georgia Tech	7/18/2014 5:58	EDT	7/18/2014 7:03	EDT	7/18/2014 4:04	1:04:06	1:02:49	5.53	2.323	0.694	Level 2	1	J1772	A	A	A	A	30308	United States	A	A	USD	0.89	Customer	234	30102	254811
A	A	Georgia Tech	7/17/2014 17:54	EDT	7/17/2014 21:00	EDT	7/18/2014 2:15	3:05:40	0:59:05	5.607	2.355	0.704	Level 2	1	J1772	A	A	A	A	30308	United States	A	A	USD	2.62	Plug Out at Vehicle	233	30360	200169
A	A	Georgia Tech	7/17/2014 13:15	EDT	7/17/2014 14:01	EDT	7/17/2014 13:42	0:45:31	0:44:24	2.2	0.924	0.276	Level 2	1	J1772	A	A	A	A	30308	United States	A	A	USD	0.63	Plug Out at Vehicle	232	30542	178553
A	A	Georgia Tech	7/17/2014 6:58	EDT	7/17/2014 11:48	EDT	7/17/2014 10:10	4:50:25	3:52:24	10.852	4.558	1.362	Level 2	1	J1772	A	A	A	A	30308	United States	A	A	USD	4.1	Plug Out at Vehicle	231	30114	235945
A	A	Georgia Tech	7/17/2014 8:11	EDT	7/17/2014 10:42	EDT	7/17/2014 7:44	2:31:11	2:29:21	7.641	3.209	0.959	Level 2	2	J1772	A	A	A	A	30308	United States	A	A	USD	2.13	Plug Out at Vehicle	1405599096	30062	261355
A	A	Georgia Tech	7/16/2014 16:37	EDT	7/16/2014 19:21	EDT	7/16/2014 16:22	2:44:17	1:56:54	4.22	1.772	0.53	Level 2	1	J1772	A	A	A	A	30308	United States	A	A	USD	2.31	Plug Out at Vehicle	1405543029	30307	261161
A	A	Georgia Tech	7/16/2014 10:07	EDT	7/16/2014 13:07	EDT	7/16/2014 10:18	2:59:27	2:58:13	10.396	4.366	1.305	Level 2	1	J1772	A	A	A	A	30308	United States	A	A	USD	2.53	Plug Out at Vehicle	183	N/A
A	A	Georgia Tech	7/16/2014 5:45	EDT	7/16/2014 6:53	EDT	7/16/2014 3:54	1:08:36	1:07:19	6.381	2.68	0.801	Level 2	1	J1772	A	A	A	A	30308	United States	A	A	USD	0.96	Customer	230	30102	254811
A	A	Georgia Tech	7/15/2014 18:13	EDT	7/15/2014 21:43	EDT	7/15/2014 18:44	3:29:51	2:21:05	8.69	3.65	1.091	Level 2	1	J1772	A	A	A	A	30308	United States	A	A	USD	2.96	Plug Out at Vehicle	229	30075	206089
A	A	Georgia Tech	7/15/2014 6:57	EDT	7/15/2014 11:39	EDT	7/15/2014 8:40	4:41:35	4:40:41	14.201	5.964	1.782	Level 2	1	J1772	A	A	A	A	30308	United States	A	A	USD	3.97	Plug Out at Vehicle	228	30114	235945
A	A	Georgia Tech	7/14/2014 14:22	EDT	7/14/2014 15:20	EDT	7/14/2014 12:20	0:58:09	0:56:59	5.474	2.299	0.687	Level 2	1	J1772	A	A	A	A	30308	United States	A	A	USD	0.81	Plug Out at Vehicle	227	30024	231451
A	A	Georgia Tech	7/14/2014 7:01	EDT	7/14/2014 10:06	EDT	7/14/2014 7:06	3:05:14	3:04:09	9.927	4.169	1.246	Level 2	1	J1772	A	A	A	A	30308	United States	A	A	USD	2.61	Plug Out at Vehicle	226	30114	235945
A	A	Georgia Tech	7/13/2014 20:46	EDT	7/14/2014 9:10	EDT	7/14/2014 6:10	12:23:26	12:22:51	55.282	23.218	6.938	Level 2	1	J1772	A	A	A	A	30308	United States	A	A	USD	10.52	Customer	182	30458	132405
A	A	Georgia Tech	7/13/2014 17:02	EDT	7/13/2014 19:37	EDT	7/13/2014 16:38	2:35:04	2:33:59	10.959	4.603	1.375	Level 2	1	J1772	A	A	A	A	30308	United States	A	A	USD	2.18	Plug Out at Vehicle	225	30360	200169
A	A	Georgia Tech	7/12/2014 10:45	EDT	7/12/2014 12:17	EDT	7/12/2014 9:18	1:32:25	1:31:14	8.022	3.369	1.007	Level 2	1	J1772	A	A	A	A	30308	United States	A	A	USD	1.3	Plug Out at Vehicle	224	30075	206089
A	A	Georgia Tech	7/11/2014 17:51	EDT	7/11/2014 23:01	EDT	7/11/2014 20:02	5:10:00	4:17:25	18.706	7.857	2.348	Level 2	1	J1772	A	A	A	A	30308	United States	A	A	USD	4.38	Customer	223	30606	250145
A	A	Georgia Tech	7/11/2014 6:52	EDT	7/11/2014 11:41	EDT	7/11/2014 8:42	4:48:29	4:47:25	16.445	6.907	2.064	Level 2	1	J1772	A	A	A	A	30308	United States	A	A	USD	4.07	Plug Out at Vehicle	222	30114	235945
A	A	Georgia Tech	7/10/2014 17:35	EDT	7/10/2014 21:10	EDT	7/10/2014 18:20	3:35:02	3:34:02	15.933	6.692	2	Level 2	1	J1772	A	A	A	A	30308	United States	A	A	USD	3.03	Plug Out at Vehicle	221	30360	200169
A	A	Georgia Tech	7/10/2014 6:57	EDT	7/10/2014 12:02	EDT	7/10/2014 9:02	5:04:59	3:20:29	9.678	4.065	1.215	Level 2	1	J1772	A	A	A	A	30308	United States	A	A	USD	4.31	Plug Out at Vehicle	220	30114	235945
A	A	Georgia Tech	7/10/2014 10:23	EDT	7/10/2014 11:24	EDT	7/10/2014 8:24	1:00:37	0:59:20	3.448	1.448	0.433	Level 2	1	J1772	A	A	A	A	30308	United States	A	A	USD	0.84	Plug Out at Vehicle	181	N/A
A	A	Georgia Tech	7/8/2014 11:50	EDT	7/8/2014 15:20	EDT	7/8/2014 12:22	3:30:18	2:49:00	8.39	3.524	1.053	Level 2	2	J1772	A	A	A	A	30308	United States	A	A	USD	2.97	Plug Out at Vehicle	180	30327	158967
A	A	Georgia Tech	7/8/2014 13:37	EDT	7/8/2014 14:55	EDT	7/8/2014 11:54	1:17:39	1:15:09	4.825	2.027	0.606	Level 2	1	J1772	A	A	A	A	30308	United States	A	A	USD	1.07	Plug Out at Vehicle	219	30306	254595
A	A	Georgia Tech	7/8/2014 7:06	EDT	7/8/2014 13:38	EDT	7/8/2014 10:50	5:50:07	3:47:21	11.228	4.716	1.409	Level 2	1	J1772	A	A	A	A	30308	United States	A	A	USD	5.18		218	30114	235945
A	A	Georgia Tech	7/7/2014 18:08	EDT	7/7/2014 19:30	EDT	7/7/2014 18:50	1:22:20	1:22:15	7.572	3.18	0.95	Level 2	1	J1772	A	A	A	A	30308	United States	A	A	USD	1.17	CPS Server	1404770893	30096	206351
A	A	Georgia Tech	7/7/2014 7:02	EDT	7/7/2014 11:50	EDT	7/7/2014 10:02	4:48:20	4:16:46	12.936	5.433	1.623	Level 2	1	J1772	A	A	A	A	30308	United States	A	A	USD	4.07	Plug Out at Vehicle	217	30114	235945
A	A	Georgia Tech	7/7/2014 9:16	EDT	7/7/2014 11:08	EDT	7/7/2014 8:10	1:52:28	1:51:14	5.615	2.358	0.705	Level 2	1	J1772	A	A	A	A	30308	United States	A	A	USD	1.58	Plug Out at Vehicle	179	30312	200003
A	A	Georgia Tech	7/5/2014 17:16	EDT	7/5/2014 18:18	EDT	7/5/2014 15:18	1:02:20	0:59:52	5.564	2.337	0.698	Level 2	2	J1772	A	A	A	A	30308	United States	A	A	USD	0.86	CPS Server	1404594981	30307	257059
A	A	Georgia Tech	7/3/2014 7:01	EDT	7/3/2014 12:18	EDT	7/3/2014 9:18	5:16:44	3:37:40	10.79	4.532	1.354	Level 2	1	J1772	A	A	A	A	30308	United States	A	A	USD	4.47	Plug Out at Vehicle	216	30114	235945
A	A	Georgia Tech	7/2/2014 6:53	EDT	7/2/2014 11:36	EDT	7/2/2014 8:36	4:42:45	4:41:40	16.58	6.964	2.081	Level 2	1	J1772	A	A	A	A	30308	United States	A	A	USD	3.99	Plug Out at Vehicle	215	30114	235945
A	A	Georgia Tech	6/30/2014 6:59	EDT	6/30/2014 9:21	EDT	6/30/2014 6:22	2:21:21	2:20:10	8.382	3.521	1.052	Level 2	1	J1772	A	A	A	A	30308	United States	A	A	USD	1.99	Plug Out at Vehicle	214	30114	235945
A	A	Georgia Tech	6/28/2014 17:05	EDT	6/28/2014 19:42	EDT	6/28/2014 17:42	2:37:24	1:41:19	5.562	2.336	0.698	Level 2	1	J1772	A	A	A	A	30308	United States	A	A	USD	2.2	Plug Out at Vehicle	1403989508	30269	9013
A	A	Georgia Tech	6/27/2014 8:57	EDT	6/27/2014 15:40	EDT	6/27/2014 12:42	6:43:41	3:33:20	15.807	6.639	1.984	Level 2	1	J1772	A	A	A	A	30308	United States	A	A	USD	5.71	Plug Out at Vehicle	177	30622	217113
A	A	Georgia Tech	6/27/2014 6:57	EDT	6/27/2014 11:50	EDT	6/27/2014 8:50	4:52:01	4:15:31	12.923	5.428	1.622	Level 2	1	J1772	A	A	A	A	30308	United States	A	A	USD	4.12	Plug Out at Vehicle	1403866673	30114	235945
A	A	Georgia Tech	6/26/2014 14:26	EDT	6/26/2014 16:08	EDT	6/26/2014 13:08	1:41:50	1:40:45	4.96	2.083	0.622	Level 2	1	J1772	A	A	A	A	30308	United States	A	A	USD	1.43	Plug Out at Vehicle	1403807173	30114	235945
A	A	Georgia Tech	6/26/2014 9:34	EDT	6/26/2014 13:07	EDT	6/26/2014 10:08	3:33:05	1:43:25	4.757	1.998	0.597	Level 2	2	J1772	A	A	A	A	30308	United States	A	A	USD	3.01	Customer	213	30308	209813
A	A	Georgia Tech	6/26/2014 6:53	EDT	6/26/2014 8:58	EDT	6/26/2014 6:00	2:04:33	2:03:04	7.346	3.085	0.922	Level 2	1	J1772	A	A	A	A	30308	United States	A	A	USD	1.75	Plug Out at Vehicle	1403780024	30114	235945
A	A	Georgia Tech	6/25/2014 15:51	EDT	6/25/2014 16:24	EDT	6/25/2014 13:26	0:33:14	0:32:04	3.017	1.267	0.379	Level 2	1	J1772	A	A	A	A	30308	United States	A	A	USD	0.46	Plug Out at Vehicle	212	30039	218997
A	A	Georgia Tech	6/25/2014 10:32	EDT	6/25/2014 12:32	EDT	6/25/2014 9:44	2:00:31	1:59:09	10.972	4.608	1.377	Level 2	2	J1772	A	A	A	A	30308	United States	A	A	USD	1.69	Plug Out at Vehicle	176	30041	244461
A	A	Georgia Tech	6/25/2014 6:56	EDT	6/25/2014 12:44	EDT	6/25/2014 9:44	5:47:31	4:28:50	13.606	5.714	1.708	Level 2	1	J1772	A	A	A	A	30308	United States	A	A	USD	4.91	Plug Out at Vehicle	1403693792	30114	235945
A	A	Georgia Tech	6/24/2014 7:32	EDT	6/24/2014 11:59	EDT	6/24/2014 9:00	4:26:37	4:18:35	12.736	5.349	1.598	Level 2	1	J1772	A	A	A	A	30308	United States	A	A	USD	3.76	Plug Out at Vehicle	1403609565	30114	235945
A	A	Georgia Tech	6/23/2014 19:56	EDT	6/23/2014 20:48	EDT	6/23/2014 17:49	0:52:04	0:50:55	3.002	1.261	0.377	Level 2	1	J1772	A	A	A	A	30308	United States	A	A	USD	0.72	Plug Out at Vehicle	1403567745	30269	9013
A	A	Georgia Tech	6/23/2014 19:54	EDT	6/23/2014 19:54	EDT	6/23/2014 16:55	0:00:00	0:00:00	0	0	0	Level 2	1	J1772	A	A	A	A	30308	United States	A	A	USD	0	Customer	1403567631	30269	9013
A	A	Georgia Tech	6/22/2014 17:50	EDT	6/22/2014 20:19	EDT	6/22/2014 17:20	2:29:25	2:28:10	7.093	2.979	0.89	Level 2	1	J1772	A	A	A	A	30308	United States	A	A	USD	2.1	Plug Out at Vehicle	211	30542	178553
A	A	Georgia Tech	6/20/2014 7:05	EDT	6/20/2014 9:27	EDT	6/20/2014 6:28	2:22:07	2:20:40	8.394	3.526	1.053	Level 2	1	J1772	A	A	A	A	30308	United States	A	A	USD	2	Plug Out at Vehicle	1403262296	30114	235945
A	A	Georgia Tech	6/19/2014 17:55	EDT	6/19/2014 22:08	EDT	6/19/2014 19:08	4:12:40	4:11:20	17.524	7.36	2.199	Level 2	2	J1772	A	A	A	A	30308	United States	A	A	USD	3.57	Plug Out at Vehicle	175	30082	207597
A	A	Georgia Tech	6/19/2014 16:15	EDT	6/19/2014 18:59	EDT	6/19/2014 16:00	2:44:00	2:42:51	12.548	5.27	1.575	Level 2	1	J1772	A	A	A	A	30308	United States	A	A	USD	2.31	Customer	174	30110	222365
A	A	Georgia Tech	6/19/2014 13:37	EDT	6/19/2014 16:08	EDT	6/19/2014 13:09	2:31:05	2:29:59	8.93	3.751	1.121	Level 2	1	J1772	A	A	A	A	30308	United States	A	A	USD	2.13	Plug Out at Vehicle	1403199404	30114	235945
A	A	Georgia Tech	6/19/2014 7:05	EDT	6/19/2014 9:14	EDT	6/19/2014 6:14	2:09:30	2:08:21	7.677	3.224	0.963	Level 2	1	J1772	A	A	A	A	30308	United States	A	A	USD	1.82	Plug Out at Vehicle	1403175901	30114	235945
A	A	Georgia Tech	6/18/2014 12:11	EDT	6/18/2014 16:01	EDT	6/18/2014 13:02	3:49:03	3:28:34	9.894	4.155	1.242	Level 2	1	J1772	A	A	A	A	30308	United States	A	A	USD	3.23	Plug Out at Vehicle	1403107909	30005	230009
A	A	Georgia Tech	6/18/2014 8:31	EDT	6/18/2014 10:26	EDT	6/18/2014 7:26	1:54:49	1:53:38	8.26	3.469	1.037	Level 2	2	J1772	A	A	A	A	30308	United States	A	A	USD	1.61	Plug Out at Vehicle	209	30024	231451
A	A	Georgia Tech	6/18/2014 6:54	EDT	6/18/2014 9:12	EDT	6/18/2014 6:12	2:17:47	2:16:35	8.103	3.403	1.017	Level 2	1	J1772	A	A	A	A	30308	United States	A	A	USD	1.94	Plug Out at Vehicle	1403088883	30114	235945
A	A	Georgia Tech	6/17/2014 12:30	EDT	6/17/2014 17:32	EDT	6/17/2014 14:34	5:02:25	4:24:35	19.138	8.038	2.402	Level 2	2	J1772	A	A	A	A	30308	United States	A	A	USD	4.27	CPS Server	1403022620	30341	250781
A	A	Georgia Tech	6/17/2014 11:14	EDT	6/17/2014 14:29	EDT	6/17/2014 12:12	3:14:55	0:59:34	2.567	1.078	0.322	Level 2	2	J1772	A	A	A	A	30308	United States	A	A	USD	2.75	Customer	207	30308	209813
A	A	Georgia Tech	6/17/2014 6:58	EDT	6/17/2014 12:52	EDT	6/17/2014 9:54	5:54:50	3:34:21	16.532	6.944	2.075	Level 2	1	J1772	A	A	A	A	30308	United States	A	A	USD	5.01	Plug Out at Vehicle	173	30622	217113
A	A	Georgia Tech	6/16/2014 18:03	EDT	6/16/2014 21:01	EDT	6/16/2014 18:02	2:58:21	2:08:54	7.95	3.339	0.998	Level 2	1	J1772	A	A	A	A	30308	United States	A	A	USD	2.51	Customer	172	30312	246125
A	A	Georgia Tech	6/16/2014 7:09	EDT	6/16/2014 12:32	EDT	6/16/2014 9:32	5:23:00	3:49:41	17.409	7.312	2.185	Level 2	1	J1772	A	A	A	A	30308	United States	A	A	USD	4.56	Plug Out at Vehicle	171	30622	217113
A	A	Georgia Tech	6/14/2014 19:26	EDT	6/15/2014 1:54	EDT	6/15/2014 5:28	6:28:10	6:01:56	36.227	15.215	4.547	Level 2	2	J1772	A	A	A	A	30308	United States	A	A	USD	5.49	CPS Server	1402788380	30458	132405
A	A	Georgia Tech	6/14/2014 19:23	EDT	6/14/2014 19:23	EDT	6/14/2014 16:25	0:00:00	0:00:00	0	0	0	Level 2	1	J1772	A	A	A	A	30308	United States	A	A	USD	0	Timeout	1402788219	30458	132405
A	A	Georgia Tech	6/14/2014 2:20	EDT	6/14/2014 10:08	EDT	6/14/2014 7:10	7:47:50	7:46:20	46.588	19.567	5.847	Level 2	2	J1772	A	A	A	A	30308	United States	A	A	USD	6.63	CPS Server	1402726811	30458	132405
A	A	Georgia Tech	6/13/2014 7:46	EDT	6/13/2014 12:53	EDT	6/13/2014 9:54	5:06:56	4:07:20	19.359	8.131	2.43	Level 2	1	J1772	A	A	A	A	30308	United States	A	A	USD	4.33	Plug Out at Vehicle	170	30622	217113
A	A	Georgia Tech	6/13/2014 7:06	EDT	6/13/2014 11:34	EDT	6/13/2014 8:34	4:28:22	3:51:41	10.703	4.495	1.343	Level 2	1	J1772	A	A	A	A	30308	United States	A	A	USD	3.79	Plug Out at Vehicle	1402657509	30114	235945
A	A	Georgia Tech	6/12/2014 17:09	EDT	6/12/2014 19:13	EDT	6/12/2014 16:14	2:03:43	1:56:19	6.16	2.587	0.773	Level 2	1	J1772	A	A	A	A	30308	United States	A	A	USD	1.74	Plug Out at Vehicle	206	30075	206089
A	A	Georgia Tech	6/12/2014 7:02	EDT	6/12/2014 11:21	EDT	6/12/2014 8:22	4:19:44	4:00:36	11.801	4.956	1.481	Level 2	1	J1772	A	A	A	A	30308	United States	A	A	USD	3.66	Plug Out at Vehicle	1402570919	30114	235945
A	A	Georgia Tech	6/11/2014 18:39	EDT	6/11/2014 20:32	EDT	6/11/2014 17:32	1:52:16	1:51:04	10.584	4.445	1.328	Level 2	1	J1772	A	A	A	A	30308	United States	A	A	USD	1.58	Customer	169	30144	233769
A	A	Georgia Tech	6/11/2014 12:19	EDT	6/11/2014 14:45	EDT	6/11/2014 11:56	2:26:22	2:25:17	10.014	4.206	1.257	Level 2	1	J1772	A	A	A	A	30308	United States	A	A	USD	2.06	Plug Out at Vehicle	205	30024	231451
A	A	Georgia Tech	6/11/2014 11:29	EDT	6/11/2014 13:24	EDT	6/11/2014 10:24	1:55:05	1:53:49	9.725	4.084	1.22	Level 2	2	J1772	A	A	A	A	30308	United States	A	A	USD	1.62	Plug Out at Vehicle	1402500517	N/A
A	A	Georgia Tech	6/11/2014 7:07	EDT	6/11/2014 11:45	EDT	6/11/2014 8:46	4:37:30	3:57:50	9.905	4.16	1.243	Level 2	1	J1772	A	A	A	A	30308	United States	A	A	USD	3.92	Plug Out at Vehicle	1402484855	30114	235945
A	A	Georgia Tech	6/11/2014 9:16	EDT	6/11/2014 11:09	EDT	6/11/2014 8:10	1:52:42	1:23:34	3.669	1.541	0.46	Level 2	2	J1772	A	A	A	A	30308	United States	A	A	USD	1.58	Customer	204	30308	209813
A	A	Georgia Tech	6/10/2014 17:48	EDT	6/10/2014 20:53	EDT	6/10/2014 17:54	3:04:49	3:03:40	16.956	7.122	2.128	Level 2	1	J1772	A	A	A	A	30308	United States	A	A	USD	2.6	Plug Out at Vehicle	1402436893	N/A
A	A	Georgia Tech	6/10/2014 12:26	EDT	6/10/2014 16:08	EDT	6/10/2014 13:09	3:42:15	2:43:51	10.623	4.462	1.333	Level 2	2	J1772	A	A	A	A	30308	United States	A	A	USD	3.14	Customer	168	30097	223923
A	A	Georgia Tech	6/10/2014 7:09	EDT	6/10/2014 11:45	EDT	6/10/2014 8:46	4:36:03	4:10:53	10.767	4.522	1.351	Level 2	1	J1772	A	A	A	A	30308	United States	A	A	USD	3.9	Plug Out at Vehicle	1402398583	30114	235945
A	A	Georgia Tech	6/9/2014 11:00	EDT	6/9/2014 16:11	EDT	6/9/2014 13:12	5:11:03	4:48:10	14.551	6.111	1.826	Level 2	2	J1772	A	A	A	A	30308	United States	A	A	USD	4.39	Plug Out at Vehicle	203	30022	181217
A	A	Georgia Tech	6/9/2014 13:58	EDT	6/9/2014 14:46	EDT	6/9/2014 11:47	0:47:37	0:46:25	4.331	1.819	0.544	Level 2	1	J1772	A	A	A	A	30308	United States	A	A	USD	0.66	Plug Out at Vehicle	1402336715	N/A
A	A	Georgia Tech	6/9/2014 6:34	EDT	6/9/2014 11:01	EDT	6/9/2014 8:02	4:26:38	4:07:25	10.71	4.498	1.344	Level 2	1	J1772	A	A	A	A	30308	United States	A	A	USD	3.76	Plug Out at Vehicle	1402310081	30114	235945
A	A	Georgia Tech	6/9/2014 11:00	EDT	6/9/2014 11:00	EDT	6/9/2014 8:00	0:00:00	0:00:00	0	0	0	Level 2	1	J1772	A	A	A	A	30308	United States	A	A	USD	0	Customer	202	30022	181217
A	A	Georgia Tech	6/8/2014 12:59	EDT	6/8/2014 15:26	EDT	6/8/2014 12:26	2:26:33	2:25:31	8.514	3.576	1.069	Level 2	1	J1772	A	A	A	A	30308	United States	A	A	USD	2.06	Plug Out at Vehicle	167	30312	244509
A	A	Georgia Tech	6/7/2014 19:02	EDT	6/7/2014 20:44	EDT	6/7/2014 18:10	1:41:15	1:41:10	9.308	3.91	1.168	Level 2	1	J1772	A	A	A	A	30308	United States	A	A	USD	1.44	CPS Server	1402182157	30096	206351
A	A	Georgia Tech	6/6/2014 17:41	EDT	6/6/2014 19:34	EDT	6/6/2014 16:36	1:53:15	0:55:29	1.839	0.772	0.231	Level 2	1	J1772	A	A	A	A	30308	United States	A	A	USD	1.59	Plug Out at Vehicle	166	30622	217113
A	A	Georgia Tech	6/6/2014 11:44	EDT	6/6/2014 14:18	EDT	6/6/2014 11:18	2:34:05	2:30:25	9.353	3.928	1.174	Level 2	2	J1772	A	A	A	A	30308	United States	A	A	USD	2.17	Plug Out at Vehicle	165	30041	244461
A	A	Georgia Tech	6/6/2014 11:41	EDT	6/6/2014 11:44	EDT	6/6/2014 8:44	0:03:28	0:00:00	0	0	0	Level 2	2	J1772	A	A	A	A	30308	United States	A	A	USD	0.03	Plug Out at Vehicle	164	30041	244461
A	A	Georgia Tech	6/6/2014 9:56	EDT	6/6/2014 11:43	EDT	6/6/2014 8:44	1:46:37	0:59:33	2.501	1.05	0.314	Level 2	1	J1772	A	A	A	A	30308	United States	A	A	USD	1.5	Plug Out at Vehicle	163	30308	209813
A	A	Georgia Tech	6/5/2014 14:15	EDT	6/5/2014 17:21	EDT	6/5/2014 14:22	3:05:47	3:04:06	12.597	5.291	1.581	Level 2	2	J1772	A	A	A	A	30308	United States	A	A	USD	2.62	Plug Out at Vehicle	162	30041	244461
A	A	Georgia Tech	6/4/2014 20:12	EDT	6/4/2014 21:33	EDT	6/4/2014 18:34	1:21:17	1:20:05	4.817	2.023	0.605	Level 2	1	J1772	A	A	A	A	30308	United States	A	A	USD	1.14	Plug Out at Vehicle	1401927090	30269	9013
A	A	Georgia Tech	6/4/2014 18:03	EDT	6/4/2014 19:06	EDT	6/4/2014 18:20	1:02:05	1:01:54	3.157	1.326	0.396	Level 2	1	J1772	A	A	A	A	30308	United States	A	A	USD	0.88	CPS Server	1401919430	30096	206351
A	A	Georgia Tech	6/4/2014 17:48	EDT	6/4/2014 19:37	EDT	6/4/2014 16:38	1:49:30	1:47:39	7.461	3.134	0.936	Level 2	2	J1772	A	A	A	A	30308	United States	A	A	USD	1.53	Plug Out at Vehicle	201	30082	207597
A	A	Georgia Tech	6/4/2014 6:56	EDT	6/4/2014 10:18	EDT	6/4/2014 7:18	3:22:44	3:21:24	12.039	5.056	1.511	Level 2	1	J1772	A	A	A	A	30308	United States	A	A	USD	2.86	Plug Out at Vehicle	1401879356	30114	235945
A	A	Georgia Tech	6/3/2014 12:57	EDT	6/3/2014 18:05	EDT	6/3/2014 15:06	5:08:06	3:00:06	12.997	5.459	1.631	Level 2	1	J1772	A	A	A	A	30308	United States	A	A	USD	4.35	Plug Out at Vehicle	161	30622	217113
A	A	Georgia Tech	6/3/2014 10:31	EDT	6/3/2014 12:31	EDT	6/3/2014 9:32	2:00:59	2:00:01	4.53	1.903	0.568	Level 2	1	J1772	A	A	A	A	30308	United States	A	A	USD	1.7	Customer	160	30308	209813
A	A	Georgia Tech	6/3/2014 6:52	EDT	6/3/2014 9:19	EDT	6/3/2014 6:20	2:26:16	2:25:03	8.64	3.629	1.084	Level 2	1	J1772	A	A	A	A	30308	United States	A	A	USD	2.06	Plug Out at Vehicle	1401792759	30114	235945
A	A	Georgia Tech	6/3/2014 6:50	EDT	6/3/2014 6:50	EDT	6/3/2014 3:52	0:00:00	0:00:00	0	0	0	Level 2	1	J1772	A	A	A	A	30308	United States	A	A	USD	0	Timeout	1401792595	30114	235945
A	A	Georgia Tech	6/2/2014 8:05	EDT	6/2/2014 14:13	EDT	6/2/2014 11:14	6:08:27	2:21:10	8.964	3.765	1.125	Level 2	1	J1772	A	A	A	A	30308	United States	A	A	USD	5.21	Plug Out at Vehicle	200	N/A
A	A	Georgia Tech	5/31/2014 19:17	EDT	5/31/2014 19:30	EDT	5/31/2014 16:40	0:13:20	0:12:14	0.72	0.303	0.09	Level 2	2	J1772	A	A	A	A	30308	United States	A	A	USD	0.18	Plug Out at Vehicle	199	30144	222877
A	A	Georgia Tech	4/28/2014 15:46	EDT	4/28/2014 18:48	EDT	5/31/2014 12:51	3:02:16	2:37:10	10.661	4.478	1.338	Level 2	2	J1772	A	A	A	A	30308	United States	A	A	USD	2.54	Customer	135	30318	215741
A	A	Georgia Tech	4/25/2014 15:31	EDT	4/25/2014 17:47	EDT	5/31/2014 12:50	2:16:42	2:11:29	7.031	2.953	0.882	Level 2	2	J1772	A	A	A	A	30308	United States	A	A	USD	1.89	Plug Out at Vehicle	1398453641	30506	211289
A	A	Georgia Tech	5/31/2014 8:26	EDT	5/31/2014 13:28	EDT	5/31/2014 10:28	5:02:19	2:44:40	10.948	4.598	1.374	Level 2	1	J1772	A	A	A	A	30308	United States	A	A	USD	4.27	Plug Out at Vehicle	159	30041	245093
A	A	Georgia Tech	5/30/2014 20:52	EDT	5/31/2014 2:41	EDT	5/31/2014 3:52	5:49:01	3:29:25	14.788	6.211	1.856	Level 2	1	J1772	A	A	A	A	30308	United States	A	A	USD	4.93	Plug Out at Vehicle	198	30269	235573
A	A	Georgia Tech	5/30/2014 20:49	EDT	5/30/2014 20:51	EDT	5/30/2014 17:52	0:02:39	0:01:04	0.065	0.027	0.008	Level 2	1	J1772	A	A	A	A	30308	United States	A	A	USD	0.02	Plug Out at Vehicle	196	30269	235573
A	A	Georgia Tech	5/30/2014 20:51	EDT	5/30/2014 20:51	EDT	5/30/2014 17:51	0:00:00	0:00:00	0	0	0	Level 2	1	J1772	A	A	A	A	30308	United States	A	A	USD	0	Customer	197	30269	235573
A	A	Georgia Tech	5/30/2014 11:13	EDT	5/30/2014 14:11	EDT	5/30/2014 11:12	2:58:21	1:31:05	4.094	1.72	0.514	Level 2	1	J1772	A	A	A	A	30308	United States	A	A	USD	2.51	Customer	195	30084	222833
A	A	Georgia Tech	5/30/2014 10:28	EDT	5/30/2014 12:44	EDT	5/30/2014 9:44	2:15:51	2:14:34	12.549	5.271	1.575	Level 2	1	J1772	A	A	A	A	30308	United States	A	A	USD	1.91	Customer	158	30110	222365
A	A	Georgia Tech	5/29/2014 17:51	EDT	5/29/2014 21:29	EDT	5/29/2014 18:30	3:38:14	0:54:49	5.224	2.194	0.656	Level 2	2	J1772	A	A	A	A	30308	United States	A	A	USD	3.08	Plug Out at Vehicle	194	30360	200169
A	A	Georgia Tech	5/29/2014 11:10	EDT	5/29/2014 13:46	EDT	5/29/2014 10:46	2:36:07	2:35:09	9.731	4.087	1.221	Level 2	2	J1772	A	A	A	A	30308	United States	A	A	USD	2.2	Plug Out at Vehicle	193	30097	223923
A	A	Georgia Tech	5/29/2014 10:53	EDT	5/29/2014 12:50	EDT	5/29/2014 9:50	1:56:50	1:55:30	10.534	4.424	1.322	Level 2	1	J1772	A	A	A	A	30308	United States	A	A	USD	1.64	Plug Out at Vehicle	1401375228	30024	244457
A	A	Georgia Tech	5/28/2014 17:56	EDT	5/28/2014 19:52	EDT	5/28/2014 18:20	1:56:08	1:55:34	5.891	2.474	0.739	Level 2	1	J1772	A	A	A	A	30308	United States	A	A	USD	1.64	CPS Server	1401314162	30096	206351
A	A	Georgia Tech	5/28/2014 17:42	EDT	5/28/2014 21:15	EDT	5/28/2014 18:16	3:33:15	3:19:15	9.794	4.114	1.229	Level 2	2	J1772	A	A	A	A	30308	United States	A	A	USD	3.01	Plug Out at Vehicle	192	30360	200169
A	A	Georgia Tech	5/28/2014 10:35	EDT	5/28/2014 13:48	EDT	5/28/2014 10:48	3:12:45	1:35:18	4.29	1.802	0.538	Level 2	1	J1772	A	A	A	A	30308	United States	A	A	USD	2.72	Customer	157	30308	209813
A	A	Georgia Tech	5/28/2014 9:52	EDT	5/28/2014 10:53	EDT	5/28/2014 7:54	1:00:36	0:59:24	3.501	1.47	0.439	Level 2	1	J1772	A	A	A	A	30308	United States	A	A	USD	0.84	Customer	191	30345	183185
A	A	Georgia Tech	5/27/2014 17:22	EDT	5/27/2014 19:15	EDT	5/27/2014 16:18	1:53:27	1:53:26	8.271	3.474	1.038	Level 2	2	J1772	A	A	A	A	30308	United States	A	A	USD	1.61	Plug Out at Vehicle	190	30360	200169
A	A	Georgia Tech	5/27/2014 15:49	EDT	5/27/2014 17:58	EDT	5/27/2014 14:58	2:09:08	2:08:05	9.286	3.9	1.165	Level 2	1	J1772	A	A	A	A	30308	United States	A	A	USD	1.82	Customer	189	30097	223923
A	A	Georgia Tech	5/22/2014 17:27	EDT	5/22/2014 21:04	EDT	5/22/2014 18:16	3:37:39	0:54:14	5.142	2.16	0.645	Level 2	1	J1772	A	A	A	A	30308	United States	A	A	USD	3.07	Plug Out at Vehicle	188	30360	200169
A	A	Georgia Tech	5/22/2014 17:11	EDT	5/22/2014 17:11	EDT	5/22/2014 14:13	0:00:00	0:00:00	0	0	0	Level 2	1	J1772	A	A	A	A	30308	United States	A	A	USD	0	Timeout	187	30084	222833
A	A	Georgia Tech	5/22/2014 13:55	EDT	5/22/2014 17:11	EDT	5/22/2014 14:12	3:16:06	3:14:50	13.763	5.78	1.727	Level 2	1	J1772	A	A	A	A	30308	United States	A	A	USD	2.76	Plug Out at Vehicle	186	30084	222833
A	A	Georgia Tech	5/22/2014 9:39	EDT	5/22/2014 12:26	EDT	5/22/2014 9:26	2:47:50	2:27:34	9.184	3.857	1.153	Level 2	2	J1772	A	A	A	A	30308	United States	A	A	USD	2.36	Customer	156	30097	223923
A	A	Georgia Tech	5/22/2014 8:41	EDT	5/22/2014 11:49	EDT	5/22/2014 9:00	3:08:30	2:12:36	8.641	3.629	1.084	Level 2	1	J1772	A	A	A	A	30308	United States	A	A	USD	2.66	Plug Out at Vehicle	185	N/A
A	A	Georgia Tech	5/21/2014 17:51	EDT	5/21/2014 21:18	EDT	5/21/2014 18:18	3:26:29	0:59:09	5.491	2.306	0.689	Level 2	1	J1772	A	A	A	A	30308	United States	A	A	USD	2.91	Plug Out at Vehicle	184	30360	200169
A	A	Georgia Tech	5/21/2014 9:27	EDT	5/21/2014 12:08	EDT	5/21/2014 9:08	2:40:40	2:19:05	8.264	3.471	1.037	Level 2	2	J1772	A	A	A	A	30308	United States	A	A	USD	2.26	Customer	155	30097	223923
A	A	Georgia Tech	5/21/2014 8:00	EDT	5/21/2014 9:53	EDT	5/21/2014 6:52	1:52:15	1:50:09	8.433	3.542	1.058	Level 2	2	J1772	A	A	A	A	30308	United States	A	A	USD	1.57	Plug Out at Vehicle	183	N/A
A	A	Georgia Tech	5/21/2014 7:09	EDT	5/21/2014 8:49	EDT	5/21/2014 5:50	1:40:08	1:38:38	5.492	2.307	0.689	Level 2	1	J1772	A	A	A	A	30308	United States	A	A	USD	1.4	Plug Out at Vehicle	182	30268	240083
A	A	Georgia Tech	5/20/2014 11:50	EDT	5/20/2014 15:01	EDT	5/20/2014 12:02	3:10:44	3:09:34	15.047	6.32	1.888	Level 2	1	J1772	A	A	A	A	30308	United States	A	A	USD	2.69	Customer	181	30097	223923
A	A	Georgia Tech	5/20/2014 7:57	EDT	5/20/2014 9:55	EDT	5/20/2014 6:56	1:58:36	1:57:30	8.932	3.751	1.121	Level 2	1	J1772	A	A	A	A	30308	United States	A	A	USD	1.67	Plug Out at Vehicle	180	N/A
A	A	Georgia Tech	5/19/2014 16:59	EDT	5/19/2014 21:24	EDT	5/19/2014 18:24	4:25:18	2:38:04	10.06	4.225	1.263	Level 2	1	J1772	A	A	A	A	30308	United States	A	A	USD	3.74	Plug Out at Vehicle	179	30360	200169
A	A	Georgia Tech	5/18/2014 13:03	EDT	5/18/2014 15:52	EDT	5/18/2014 12:52	2:48:44	1:41:00	5.036	2.115	0.632	Level 2	1	J1772	A	A	A	A	30308	United States	A	A	USD	2.38	Plug Out at Vehicle	178	30360	200169
A	A	Georgia Tech	5/16/2014 9:39	EDT	5/16/2014 13:03	EDT	5/16/2014 10:04	3:24:20	2:38:49	9.233	3.878	1.159	Level 2	2	J1772	A	A	A	A	30308	United States	A	A	USD	2.88	Customer	154	30097	223923
A	A	Georgia Tech	5/16/2014 7:08	EDT	5/16/2014 9:09	EDT	5/16/2014 6:10	2:01:20	2:00:09	11.214	4.71	1.407	Level 2	1	J1772	A	A	A	A	30308	United States	A	A	USD	1.7	Customer	177	30075	206089
A	A	Georgia Tech	5/15/2014 17:36	EDT	5/15/2014 21:13	EDT	5/15/2014 18:14	3:37:04	3:35:56	9.931	4.171	1.246	Level 2	1	J1772	A	A	A	A	30308	United States	A	A	USD	3.06	Plug Out at Vehicle	175	30360	200169
A	A	Georgia Tech	5/15/2014 17:44	EDT	5/15/2014 21:07	EDT	5/15/2014 18:08	3:23:09	3:21:11	10.429	4.38	1.309	Level 2	2	J1772	A	A	A	A	30308	United States	A	A	USD	2.86	Plug Out at Vehicle	176	30082	207597
A	A	Georgia Tech	5/14/2014 17:35	EDT	5/14/2014 21:07	EDT	5/14/2014 18:08	3:31:22	3:02:55	11.307	4.749	1.419	Level 2	1	J1772	A	A	A	A	30308	United States	A	A	USD	2.98	Plug Out at Vehicle	174	30360	200169
A	A	Georgia Tech	5/14/2014 8:57	EDT	5/14/2014 11:46	EDT	5/14/2014 8:46	2:48:56	2:47:45	10.921	4.587	1.371	Level 2	1	J1772	A	A	A	A	30308	United States	A	A	USD	2.38	Customer	153	30097	223923
A	A	Georgia Tech	5/14/2014 8:44	EDT	5/14/2014 10:43	EDT	5/14/2014 7:44	1:58:39	1:57:29	9.886	4.152	1.241	Level 2	1	J1772	A	A	A	A	30308	United States	A	A	USD	1.67	Plug Out at Vehicle	173	N/A
A	A	Georgia Tech	5/13/2014 9:25	EDT	5/13/2014 15:57	EDT	5/13/2014 12:58	6:32:00	3:55:31	17.064	7.167	2.142	Level 2	2	J1772	A	A	A	A	30308	United States	A	A	USD	5.54	Customer	152	30097	223923
A	A	Georgia Tech	5/12/2014 17:28	EDT	5/12/2014 21:06	EDT	5/12/2014 18:06	3:37:34	2:44:25	9.325	3.916	1.17	Level 2	1	J1772	A	A	A	A	30308	United States	A	A	USD	3.07	Plug Out at Vehicle	172	30360	200169
A	A	Georgia Tech	5/12/2014 8:37	EDT	5/12/2014 10:31	EDT	5/12/2014 7:32	1:53:39	1:52:25	9.885	4.152	1.241	Level 2	1	J1772	A	A	A	A	30308	United States	A	A	USD	1.6	Plug Out at Vehicle	171	N/A
A	A	Georgia Tech	5/10/2014 10:15	EDT	5/10/2014 13:20	EDT	5/10/2014 10:20	3:04:55	2:21:22	8.137	3.418	1.021	Level 2	1	J1772	A	A	A	A	30308	United States	A	A	USD	2.61	Plug Out at Vehicle	1399731309	30041	238539
A	A	Georgia Tech	5/10/2014 10:10	EDT	5/10/2014 10:10	EDT	5/10/2014 7:12	0:00:00	0:00:00	0	0	0	Level 2	1	J1772	A	A	A	A	30308	United States	A	A	USD	0	Timeout	1399731043	30041	238539
A	A	Georgia Tech	5/9/2014 9:07	EDT	5/9/2014 15:42	EDT	5/9/2014 12:54	6:34:42	3:08:30	12.972	5.448	1.628	Level 2	2	J1772	A	A	A	A	30308	United States	A	A	USD	5.58	Customer	151	30097	223923
A	A	Georgia Tech	5/9/2014 5:47	EDT	5/9/2014 8:26	EDT	5/9/2014 5:26	2:38:42	2:37:40	14.899	6.258	1.87	Level 2	1	J1772	A	A	A	A	30308	United States	A	A	USD	2.23	Plug Out at Vehicle	150	30622	217113
A	A	Georgia Tech	5/8/2014 9:20	EDT	5/8/2014 13:36	EDT	5/8/2014 10:36	4:15:22	3:27:56	15.518	6.517	1.947	Level 2	1	J1772	A	A	A	A	30308	United States	A	A	USD	3.6	Plug Out at Vehicle	149	30622	217113
A	A	Georgia Tech	5/8/2014 9:52	EDT	5/8/2014 13:26	EDT	5/8/2014 10:26	3:34:34	2:13:29	8.114	3.408	1.018	Level 2	1	J1772	A	A	A	A	30308	United States	A	A	USD	3.03	Customer	170	30097	223923
A	A	Georgia Tech	5/7/2014 12:38	EDT	5/7/2014 14:58	EDT	5/7/2014 11:58	2:19:52	2:18:30	7.914	3.324	0.993	Level 2	2	J1772	A	A	A	A	30308	United States	A	A	USD	1.97	Plug Out at Vehicle	169	30075	206089
A	A	Georgia Tech	5/7/2014 10:43	EDT	5/7/2014 13:39	EDT	5/7/2014 10:40	2:55:42	2:54:15	10.303	4.327	1.293	Level 2	2	J1772	A	A	A	A	30308	United States	A	A	USD	2.47	Customer	148	30110	222365
A	A	Georgia Tech	5/7/2014 9:31	EDT	5/7/2014 13:07	EDT	5/7/2014 10:08	3:36:06	3:21:25	8.921	3.747	1.12	Level 2	1	J1772	A	A	A	A	30308	United States	A	A	USD	3.05	Plug Out at Vehicle	168	N/A
A	A	Georgia Tech	5/7/2014 6:57	EDT	5/7/2014 13:06	EDT	5/7/2014 10:06	6:09:10	4:00:50	18.315	7.692	2.299	Level 2	1	J1772	A	A	A	A	30308	United States	A	A	USD	5.22	Plug Out at Vehicle	147	30622	217113
A	A	Georgia Tech	5/7/2014 9:27	EDT	5/7/2014 11:55	EDT	5/7/2014 8:56	2:27:16	2:25:55	7.471	3.138	0.938	Level 2	2	J1772	A	A	A	A	30308	United States	A	A	USD	2.07	Customer	167	30097	223923
A	A	Georgia Tech	5/6/2014 9:37	EDT	5/6/2014 13:25	EDT	5/6/2014 10:26	3:48:20	3:18:10	8.124	3.412	1.02	Level 2	2	J1772	A	A	A	A	30308	United States	A	A	USD	3.22	Customer	146	30097	223923
A	A	Georgia Tech	5/6/2014 8:52	EDT	5/6/2014 13:24	EDT	5/6/2014 10:24	4:31:56	3:36:15	11.225	4.715	1.409	Level 2	1	J1772	A	A	A	A	30308	United States	A	A	USD	3.84	Plug Out at Vehicle	165	30345	183185
A	A	Georgia Tech	5/6/2014 7:36	EDT	5/6/2014 12:49	EDT	5/6/2014 10:02	5:12:40	4:20:55	16.888	7.093	2.119	Level 2	1	J1772	A	A	A	A	30308	United States	A	A	USD	4.42	Plug Out at Vehicle	145	30622	217113
A	A	Georgia Tech	5/6/2014 9:25	EDT	5/6/2014 12:18	EDT	5/6/2014 10:00	2:53:04	2:51:50	8.649	3.633	1.085	Level 2	2	J1772	A	A	A	A	30308	United States	A	A	USD	2.44	Plug Out at Vehicle	166	N/A
A	A	Georgia Tech	5/5/2014 10:28	EDT	5/5/2014 16:02	EDT	5/5/2014 13:14	5:34:48	3:20:19	10.879	4.569	1.365	Level 2	2	J1772	A	A	A	A	30308	United States	A	A	USD	4.73	Customer	164	30345	183185
A	A	Georgia Tech	5/5/2014 10:58	EDT	5/5/2014 13:41	EDT	5/5/2014 11:32	2:42:42	2:41:20	9.892	4.154	1.241	Level 2	2	J1772	A	A	A	A	30308	United States	A	A	USD	2.29	Customer	144	30097	223923
A	A	Georgia Tech	5/5/2014 7:24	EDT	5/5/2014 13:03	EDT	5/5/2014 10:04	5:39:15	3:54:15	17.695	7.432	2.221	Level 2	1	J1772	A	A	A	A	30308	United States	A	A	USD	4.79	Plug Out at Vehicle	143	30622	217113
A	A	Georgia Tech	5/5/2014 9:13	EDT	5/5/2014 12:07	EDT	5/5/2014 9:08	2:53:36	2:34:00	9.04	3.797	1.135	Level 2	1	J1772	A	A	A	A	30308	United States	A	A	USD	2.45	Plug Out at Vehicle	163	N/A
A	A	Georgia Tech	5/3/2014 9:39	EDT	5/3/2014 12:39	EDT	5/3/2014 9:40	3:00:07	2:50:40	9.904	4.16	1.243	Level 2	2	J1772	A	A	A	A	30308	United States	A	A	USD	2.54	Customer	142	30097	223923
A	A	Georgia Tech	5/2/2014 9:02	EDT	5/2/2014 14:39	EDT	5/2/2014 11:40	5:36:42	3:41:11	9.547	4.01	1.198	Level 2	2	J1772	A	A	A	A	30308	United States	A	A	USD	4.76	Customer	162	N/A
A	A	Georgia Tech	5/2/2014 9:23	EDT	5/2/2014 13:15	EDT	5/2/2014 10:46	3:52:06	3:33:25	13.445	5.647	1.687	Level 2	2	J1772	A	A	A	A	30308	United States	A	A	USD	3.27	Customer	141	30097	223923
A	A	Georgia Tech	5/2/2014 6:37	EDT	5/2/2014 11:24	EDT	5/2/2014 8:56	4:47:22	4:46:21	15.844	6.654	1.988	Level 2	1	J1772	A	A	A	A	30308	United States	A	A	USD	4.06	Plug Out at Vehicle	1399027026	30114	235945
A	A	Georgia Tech	5/1/2014 9:05	EDT	5/1/2014 16:03	EDT	5/1/2014 13:04	6:58:30	5:36:50	17.93	7.531	2.25	Level 2	1	J1772	A	A	A	A	30308	United States	A	A	USD	5.92	Plug Out at Vehicle	139	30622	217113
A	A	Georgia Tech	5/1/2014 9:17	EDT	5/1/2014 15:09	EDT	5/1/2014 12:10	5:51:26	2:28:35	9.463	3.975	1.188	Level 2	1	J1772	A	A	A	A	30308	United States	A	A	USD	4.97	Customer	161	N/A
A	A	Georgia Tech	5/1/2014 9:41	EDT	5/1/2014 13:18	EDT	5/1/2014 10:18	3:37:15	3:35:55	10.855	4.559	1.362	Level 2	2	J1772	A	A	A	A	30308	United States	A	A	USD	3.06	Customer	140	30097	223923
A	A	Georgia Tech	5/1/2014 7:07	EDT	5/1/2014 9:04	EDT	5/1/2014 6:04	1:57:00	1:55:49	6.925	2.909	0.869	Level 2	1	J1772	A	A	A	A	30308	United States	A	A	USD	1.64	Plug Out at Vehicle	1398942443	30114	235945
A	A	Georgia Tech	4/30/2014 9:30	EDT	4/30/2014 11:55	EDT	4/30/2014 9:16	2:24:29	2:23:15	12.451	5.229	1.563	Level 2	2	J1772	A	A	A	A	30308	United States	A	A	USD	2.03	Customer	160	30097	223923
A	A	Georgia Tech	4/30/2014 7:33	EDT	4/30/2014 12:04	EDT	4/30/2014 9:16	4:31:46	4:06:21	16.47	6.917	2.067	Level 2	1	J1772	A	A	A	A	30308	United States	A	A	USD	3.84	Plug Out at Vehicle	137	30622	217113
A	A	Georgia Tech	4/30/2014 9:32	EDT	4/30/2014 11:30	EDT	4/30/2014 8:30	1:57:26	1:10:50	2.881	1.21	0.362	Level 2	2	J1772	A	A	A	A	30308	United States	A	A	USD	1.65	Customer	138	30308	209813
A	A	Georgia Tech	4/29/2014 17:48	EDT	4/29/2014 21:03	EDT	4/29/2014 18:04	3:14:39	3:13:30	13.882	5.83	1.742	Level 2	1	J1772	A	A	A	A	30308	United States	A	A	USD	2.74	Plug Out at Vehicle	159	30360	200169
A	A	Georgia Tech	4/29/2014 12:13	EDT	4/29/2014 15:48	EDT	4/29/2014 12:48	3:34:22	3:33:15	18.096	7.6	2.271	Level 2	2	J1772	A	A	A	A	30308	United States	A	A	USD	3.02	Plug Out at Vehicle	158	30622	217113
A	A	Georgia Tech	4/29/2014 9:19	EDT	4/29/2014 11:54	EDT	4/29/2014 8:54	2:34:30	2:16:37	8.145	3.421	1.022	Level 2	2	J1772	A	A	A	A	30308	United States	A	A	USD	2.18	Customer	136	30097	223923
A	A	Georgia Tech	4/28/2014 13:00	EDT	4/28/2014 16:05	EDT	4/28/2014 13:06	3:04:59	2:11:10	6.536	2.745	0.82	Level 2	2	J1772	A	A	A	A	30308	United States	A	A	USD	2.61	Plug Out at Vehicle	1398704417	30506	211289
A	A	Georgia Tech	4/28/2014 8:38	EDT	4/28/2014 12:17	EDT	4/28/2014 9:18	3:39:04	2:05:14	7.02	2.948	0.881	Level 2	1	J1772	A	A	A	A	30308	United States	A	A	USD	3.09	Plug Out at Vehicle	134	30622	217113
A	A	Georgia Tech	4/27/2014 10:50	EDT	4/27/2014 12:17	EDT	4/27/2014 10:56	1:27:40	1:26:58	7.976	3.35	1.001	Level 2	1	J1772	A	A	A	A	30308	United States	A	A	USD	1.24	CPS Server	1398610195	30096	206351
A	A	Georgia Tech	4/26/2014 12:08	EDT	4/26/2014 14:11	EDT	4/26/2014 11:12	2:02:56	2:00:20	11.547	4.85	1.449	Level 2	1	J1772	A	A	A	A	30308	United States	A	A	USD	1.73	Plug Out at Vehicle	1398528522	30022	234405
A	A	Georgia Tech	4/26/2014 9:09	EDT	4/26/2014 11:49	EDT	4/26/2014 8:50	2:40:00	2:35:59	9.344	3.924	1.173	Level 2	1	J1772	A	A	A	A	30308	United States	A	A	USD	2.25	Plug Out at Vehicle	157	30097	223923
A	A	Georgia Tech	4/25/2014 11:53	EDT	4/25/2014 17:43	EDT	4/25/2014 14:44	5:50:25	4:25:41	20.307	8.529	2.549	Level 2	1	J1772	A	A	A	A	30308	United States	A	A	USD	4.95	Plug Out at Vehicle	133	30039	218997
A	A	Georgia Tech	4/25/2014 15:37	EDT	4/25/2014 15:37	EDT	4/25/2014 12:39	0:00:00	0:00:00	0	0	0	Level 2	1	J1772	A	A	A	A	30308	United States	A	A	USD	0	Timeout	1398453916	30506	211289
A	A	Georgia Tech	4/25/2014 9:23	EDT	4/25/2014 11:59	EDT	4/25/2014 9:00	2:36:13	2:23:30	8.79	3.692	1.103	Level 2	1	J1772	A	A	A	A	30308	United States	A	A	USD	2.2	Customer	156	30097	223923
A	A	Georgia Tech	4/25/2014 6:53	EDT	4/25/2014 8:04	EDT	4/25/2014 5:04	1:11:17	1:10:04	6.566	2.758	0.824	Level 2	1	J1772	A	A	A	A	30308	United States	A	A	USD	1	Plug Out at Vehicle	1398423203	30041	232879
A	A	Georgia Tech	4/24/2014 17:17	EDT	4/24/2014 21:03	EDT	4/24/2014 18:04	3:45:53	3:44:25	12.944	5.436	1.624	Level 2	2	J1772	A	A	A	A	30308	United States	A	A	USD	3.19	Plug Out at Vehicle	155	30360	200169
A	A	Georgia Tech	4/24/2014 17:11	EDT	4/24/2014 18:28	EDT	4/24/2014 15:28	1:16:29	1:15:24	4.08	1.714	0.512	Level 2	1	J1772	A	A	A	A	30308	United States	A	A	USD	1.07	Customer	154	30097	223923
A	A	Georgia Tech	4/24/2014 8:56	EDT	4/24/2014 13:02	EDT	4/24/2014 10:02	4:05:33	2:38:10	10.257	4.308	1.287	Level 2	1	J1772	A	A	A	A	30308	United States	A	A	USD	3.47	Customer	153	N/A
A	A	Georgia Tech	4/24/2014 10:14	EDT	4/24/2014 12:05	EDT	4/24/2014 9:06	1:51:29	1:50:15	6.893	2.895	0.865	Level 2	1	J1772	A	A	A	A	30308	United States	A	A	USD	1.57	Plug Out at Vehicle	132	30075	206089
A	A	Georgia Tech	4/24/2014 6:51	EDT	4/24/2014 8:20	EDT	4/24/2014 5:22	1:29:07	1:27:59	8.281	3.478	1.039	Level 2	1	J1772	A	A	A	A	30308	United States	A	A	USD	1.25	Plug Out at Vehicle	1398336677	30041	232879
A	A	Georgia Tech	4/23/2014 10:43	EDT	4/23/2014 11:38	EDT	4/23/2014 8:38	0:55:27	0:54:09	5.19	2.18	0.651	Level 2	1	J1772	A	A	A	A	30308	United States	A	A	USD	0	Plug Out at Vehicle	1398264171	N/A
A	A	Georgia Tech	4/23/2014 10:41	EDT	4/23/2014 10:41	EDT	4/23/2014 7:43	0:00:00	0:00:00	0	0	0	Level 2	1	J1772	A	A	A	A	30308	United States	A	A	USD	0	Timeout	1398264033	N/A	1776
A	A	Georgia Tech	4/23/2014 7:05	EDT	4/23/2014 8:34	EDT	4/23/2014 5:34	1:29:01	1:27:54	8.195	3.442	1.028	Level 2	1	J1772	A	A	A	A	30308	United States	A	A	USD	1.25	Plug Out at Vehicle	1398251106	30041	232879
A	A	Georgia Tech	4/22/2014 17:36	EDT	4/22/2014 20:39	EDT	4/22/2014 17:40	3:02:45	3:01:29	14.667	6.16	1.841	Level 2	1	J1772	A	A	A	A	30308	United States	A	A	USD	2.58	Plug Out at Vehicle	152	30360	200169
A	A	Georgia Tech	4/22/2014 10:30	EDT	4/22/2014 15:52	EDT	4/22/2014 12:54	5:22:30	4:59:10	13.151	5.524	1.65	Level 2	2	J1772	A	A	A	A	30308	United States	A	A	USD	4.56	Plug Out at Vehicle	1398177020	30068	233219
A	A	Georgia Tech	4/22/2014 12:32	EDT	4/22/2014 15:26	EDT	4/22/2014 12:26	2:53:59	2:52:35	9.046	3.799	1.135	Level 2	1	J1772	A	A	A	A	30308	United States	A	A	USD	2.45	Plug Out at Vehicle	151	310062	216957
A	A	Georgia Tech	4/22/2014 8:33	EDT	4/22/2014 13:23	EDT	4/22/2014 10:24	4:50:55	3:52:10	17.574	7.381	2.206	Level 2	2	J1772	A	A	A	A	30308	United States	A	A	USD	4.11	Plug Out at Vehicle	131	30622	217113
A	A	Georgia Tech	4/22/2014 9:33	EDT	4/22/2014 12:21	EDT	4/22/2014 9:22	2:47:15	2:46:05	8.846	3.715	1.11	Level 2	1	J1772	A	A	A	A	30308	United States	A	A	USD	2.36	Customer	150	30097	223923
A	A	Georgia Tech	4/22/2014 7:10	EDT	4/22/2014 8:55	EDT	4/22/2014 5:56	1:44:29	1:26:39	3.689	1.549	0.463	Level 2	2	J1772	A	A	A	A	30308	United States	A	A	USD	1.47	Customer	149	30308	209813
A	A	Georgia Tech	4/22/2014 7:03	EDT	4/22/2014 8:38	EDT	4/22/2014 5:38	1:34:48	1:33:40	5.092	2.139	0.639	Level 2	1	J1772	A	A	A	A	30308	United States	A	A	USD	1.33	Plug Out at Vehicle	1398164617	30041	232879
A	A	Georgia Tech	4/7/2014 8:10	EDT	4/7/2014 12:47	EDT	4/21/2014 13:37	4:36:35	4:03:31	18.245	7.663	2.29	Level 2	1	J1772	A	A	A	A	30308	United States	A	A	USD	3.83	Plug Out at Vehicle	111	30622	217113
A	A	Georgia Tech	4/21/2014 10:29	EDT	4/21/2014 13:39	EDT	4/21/2014 10:40	3:09:08	3:07:59	9.338	3.922	1.172	Level 2	2	J1772	A	A	A	A	30308	United States	A	A	USD	2.67	Plug Out at Vehicle	148	30542	178553
A	A	Georgia Tech	4/21/2014 8:07	EDT	4/21/2014 12:24	EDT	4/21/2014 9:26	4:16:59	3:48:00	17.363	7.292	2.179	Level 2	1	J1772	A	A	A	A	30308	United States	A	A	USD	3.63	Plug Out at Vehicle	130	30622	217113
A	A	Georgia Tech	4/21/2014 7:15	EDT	4/21/2014 8:48	EDT	4/21/2014 5:48	1:32:54	1:31:45	6.257	2.628	0.785	Level 2	1	J1772	A	A	A	A	30308	United States	A	A	USD	1.3	Customer	147	30075	206089
A	A	Georgia Tech	4/19/2014 9:35	EDT	4/19/2014 10:45	EDT	4/19/2014 9:14	1:09:54	1:09:53	6.525	2.74	0.819	Level 2	1	J1772	A	A	A	A	30308	United States	A	A	USD	0.99	CPS Server	1397914517	30096	206351
A	A	Georgia Tech	4/19/2014 11:04	EDT	4/19/2014 11:37	EDT	4/19/2014 8:38	0:32:42	0:31:30	1.556	0.653	0.195	Level 2	2	J1772	A	A	A	A	30308	United States	A	A	USD	0.45	Plug Out at Vehicle	146	30542	178553
A	A	Georgia Tech	4/18/2014 17:09	EDT	4/18/2014 18:47	EDT	4/18/2014 15:48	1:37:59	1:36:44	4.797	2.015	0.602	Level 2	2	J1772	A	A	A	A	30308	United States	A	A	USD	1.37	Plug Out at Vehicle	145	30126	200777
A	A	Georgia Tech	4/18/2014 9:10	EDT	4/18/2014 12:09	EDT	4/18/2014 9:12	2:58:51	2:41:01	9.154	3.845	1.149	Level 2	1	J1772	A	A	A	A	30308	United States	A	A	USD	2.52	Customer	129	30097	223923
A	A	Georgia Tech	4/17/2014 17:30	EDT	4/17/2014 21:07	EDT	4/17/2014 18:08	3:37:10	3:35:55	17.62	7.4	2.211	Level 2	1	J1772	A	A	A	A	30308	United States	A	A	USD	3.06	Customer	144	30360	200169
A	A	Georgia Tech	4/17/2014 12:15	EDT	4/17/2014 16:32	EDT	4/17/2014 13:34	4:17:43	3:24:09	11.903	4.999	1.494	Level 2	2	J1772	A	A	A	A	30308	United States	A	A	USD	3.64	Plug Out at Vehicle	128	30622	217113
A	A	Georgia Tech	4/17/2014 12:08	EDT	4/17/2014 13:24	EDT	4/17/2014 11:16	1:16:34	1:15:25	7.082	2.974	0.889	Level 2	1	J1772	A	A	A	A	30308	United States	A	A	USD	1.07	Customer	143	30345	222161
A	A	Georgia Tech	4/17/2014 9:20	EDT	4/17/2014 13:20	EDT	4/17/2014 11:12	4:00:20	2:26:09	8.459	3.553	1.062	Level 2	1	J1772	A	A	A	A	30308	United States	A	A	USD	3.39	Customer	127	30097	223923
A	A	Georgia Tech	4/16/2014 15:29	EDT	4/16/2014 22:38	EDT	4/16/2014 19:38	7:08:39	3:39:51	15.524	6.52	1.948	Level 2	1	J1772	A	A	A	A	30308	United States	A	A	USD	6.06	Plug Out at Vehicle	1397676587	N/A
A	A	Georgia Tech	4/16/2014 9:52	EDT	4/16/2014 16:45	EDT	4/16/2014 13:46	6:52:49	6:51:30	19.669	8.261	2.468	Level 2	2	J1772	A	A	A	A	30308	United States	A	A	USD	5.83	Plug Out at Vehicle	142	30622	217113
A	A	Georgia Tech	4/16/2014 8:38	EDT	4/16/2014 15:59	EDT	4/16/2014 13:00	7:21:30	6:23:51	17.489	7.345	2.195	Level 2	1	J1772	A	A	A	A	30308	United States	A	A	USD	6.24	Plug Out at Vehicle	141	30022	181217
A	A	Georgia Tech	4/16/2014 11:18	EDT	4/16/2014 13:47	EDT	4/16/2014 11:32	2:28:44	2:17:55	11.545	4.849	1.449	Level 2	2	J1772	A	A	A	A	30308	United States	A	A	USD	2.01	Customer	126	N/A
A	A	Georgia Tech	4/16/2014 9:17	EDT	4/16/2014 11:53	EDT	4/16/2014 8:54	2:35:50	2:34:40	8.74	3.671	1.097	Level 2	1	J1772	A	A	A	A	30308	United States	A	A	USD	2.19	Customer	125	30097	223923
A	A	Georgia Tech	4/15/2014 16:51	EDT	4/15/2014 22:22	EDT	4/15/2014 19:24	5:31:55	5:30:56	18.545	7.789	2.327	Level 2	1	J1772	A	A	A	A	30308	United States	A	A	USD	4.69	Plug Out at Vehicle	139	30622	226517
A	A	Georgia Tech	4/15/2014 17:27	EDT	4/15/2014 21:17	EDT	4/15/2014 18:18	3:49:50	3:48:30	10.13	4.255	1.271	Level 2	2	J1772	A	A	A	A	30308	United States	A	A	USD	3.24	Plug Out at Vehicle	140	30360	200169
A	A	Georgia Tech	4/15/2014 9:42	EDT	4/15/2014 18:19	EDT	4/15/2014 18:00	8:36:21	2:20:30	7.95	3.339	0.998	Level 2	1	J1772	A	A	A	A	30308	United States	A	A	USD	7.3	Customer	123	30097	223923
A	A	Georgia Tech	4/15/2014 11:36	EDT	4/15/2014 16:52	EDT	4/15/2014 15:22	5:16:22	4:49:04	13.33	5.599	1.673	Level 2	2	J1772	A	A	A	A	30308	United States	A	A	USD	4.45	Plug Out at Vehicle	124	30622	217113
A	A	Georgia Tech	4/15/2014 10:21	EDT	4/15/2014 14:16	EDT	4/15/2014 11:18	3:55:28	3:09:19	7.894	3.315	0.991	Level 2	2	J1772	A	A	A	A	30308	United States	A	A	USD	3.32	Plug Out at Vehicle	136	30022	181217
A	A	Georgia Tech	4/15/2014 12:56	EDT	4/15/2014 12:56	EDT	4/15/2014 11:06	0:00:00	0:00:00	0	0	0	Level 2	1	J1772	A	A	A	A	30308	United States	A	A	USD	0	Customer	138	N/A
A	A	Georgia Tech	4/15/2014 12:55	EDT	4/15/2014 12:55	EDT	4/15/2014 10:56	0:00:00	0:00:00	0	0	0	Level 2	1	J1772	A	A	A	A	30308	United States	A	A	USD	0	Customer	137	N/A
A	A	Georgia Tech	4/15/2014 8:48	EDT	4/15/2014 11:38	EDT	4/15/2014 8:48	2:49:35	2:48:14	7.814	3.282	0.981	Level 2	1	J1772	A	A	A	A	30308	United States	A	A	USD	2.39	Plug Out at Vehicle	135	N/A
A	A	Georgia Tech	4/14/2014 11:09	EDT	4/14/2014 12:06	EDT	4/14/2014 9:06	0:57:12	0:55:59	2.796	1.174	0.351	Level 2	1	J1772	A	A	A	A	30308	United States	A	A	USD	0.8	Plug Out at Vehicle	122	30005-3767	8027
A	A	Georgia Tech	4/13/2014 12:36	EDT	4/13/2014 13:49	EDT	4/13/2014 10:50	1:13:15	1:12:15	6.787	2.85	0.852	Level 2	1	J1772	A	A	A	A	30308	United States	A	A	USD	1.02	Plug Out at Vehicle	134	30622	226517
A	A	Georgia Tech	4/12/2014 15:45	EDT	4/12/2014 22:39	EDT	4/12/2014 19:40	6:53:33	2:20:47	8.414	3.534	1.056	Level 2	1	J1772	A	A	A	A	30308	United States	A	A	USD	5.85	Plug Out at Vehicle	121	N/A
A	A	Georgia Tech	4/11/2014 18:11	EDT	4/11/2014 23:29	EDT	4/11/2014 20:30	5:18:00	3:32:44	14.781	6.208	1.855	Level 2	1	J1772	A	A	A	A	30308	United States	A	A	USD	4.49	Plug Out at Vehicle	133	30622	226517
A	A	Georgia Tech	4/11/2014 15:27	EDT	4/11/2014 16:35	EDT	4/11/2014 13:36	1:08:00	1:06:50	6.27	2.633	0.787	Level 2	1	J1772	A	A	A	A	30308	United States	A	A	USD	0.95	Plug Out at Vehicle	120	30022	221947
A	A	Georgia Tech	4/11/2014 8:58	EDT	4/11/2014 12:42	EDT	4/11/2014 9:44	3:44:39	2:55:55	11.326	4.757	1.421	Level 2	1	J1772	A	A	A	A	30308	United States	A	A	USD	3.17	Customer	132	30097	223923
A	A	Georgia Tech	4/11/2014 7:04	EDT	4/11/2014 11:30	EDT	4/11/2014 8:30	4:25:17	3:42:51	16.85	7.077	2.115	Level 2	1	J1772	A	A	A	A	30308	United States	A	A	USD	3.74	Plug Out at Vehicle	119	30622	217113
A	A	Georgia Tech	4/10/2014 17:56	EDT	4/10/2014 21:03	EDT	4/10/2014 19:14	3:07:03	1:20:39	7.611	3.196	0.955	Level 2	1	J1772	A	A	A	A	30308	United States	A	A	USD	2.64	Plug Out at Vehicle	131	30360	200169
A	A	Georgia Tech	4/10/2014 9:25	EDT	4/10/2014 13:28	EDT	4/10/2014 14:40	4:02:44	2:46:55	10.122	4.251	1.27	Level 2	1	J1772	A	A	A	A	30308	United States	A	A	USD	3.42	Customer	130	30097	223923
A	A	Georgia Tech	4/10/2014 7:04	EDT	4/10/2014 11:39	EDT	4/10/2014 8:40	4:35:47	3:51:10	17.509	7.354	2.197	Level 2	1	J1772	A	A	A	A	30308	United States	A	A	USD	3.89	Plug Out at Vehicle	118	30622	217113
A	A	Georgia Tech	4/9/2014 11:21	EDT	4/9/2014 16:09	EDT	4/9/2014 13:30	4:47:57	4:07:31	11.509	4.834	1.444	Level 2	2	J1772	A	A	A	A	30308	United States	A	A	USD	4.07	Plug Out at Vehicle	1397056909	N/A
A	A	Georgia Tech	4/9/2014 8:58	EDT	4/9/2014 13:53	EDT	4/9/2014 10:54	4:55:15	4:23:54	17.129	7.194	2.15	Level 2	1	J1772	A	A	A	A	30308	United States	A	A	USD	4.17	Customer	129	30097	223923
A	A	Georgia Tech	4/9/2014 7:06	EDT	4/9/2014 11:49	EDT	4/9/2014 9:10	4:43:32	3:42:59	16.689	7.01	2.095	Level 2	1	J1772	A	A	A	A	30308	United States	A	A	USD	4	Plug Out at Vehicle	117	30622	217113
A	A	Georgia Tech	4/8/2014 18:49	EDT	4/8/2014 23:27	EDT	4/8/2014 20:38	4:38:21	3:46:54	15.83	6.648	1.987	Level 2	1	J1772	A	A	A	A	30308	United States	A	A	USD	3.93	Plug Out at Vehicle	116	30622	217113
A	A	Georgia Tech	4/8/2014 17:51	EDT	4/8/2014 21:05	EDT	4/8/2014 18:06	3:14:00	3:12:45	13.124	5.512	1.647	Level 2	1	J1772	A	A	A	A	30308	United States	A	A	USD	2.73	Plug Out at Vehicle	128	30360	200169
A	A	Georgia Tech	4/8/2014 11:50	EDT	4/8/2014 16:29	EDT	4/8/2014 13:30	4:39:05	4:38:00	17.924	7.528	2.249	Level 2	2	J1772	A	A	A	A	30308	United States	A	A	USD	3.94	Plug Out at Vehicle	115	30622	217113
A	A	Georgia Tech	4/8/2014 8:40	EDT	4/8/2014 15:17	EDT	4/8/2014 12:18	6:36:40	2:31:46	9.783	4.109	1.228	Level 2	1	J1772	A	A	A	A	30308	United States	A	A	USD	5.61	Customer	114	N/A
A	A	Georgia Tech	4/8/2014 9:17	EDT	4/8/2014 12:08	EDT	4/8/2014 9:08	2:51:15	2:30:39	8.715	3.66	1.094	Level 2	1	J1772	A	A	A	A	30308	United States	A	A	USD	2.41	Customer	127	30097	223923
A	A	Georgia Tech	4/7/2014 13:08	EDT	4/7/2014 16:33	EDT	4/7/2014 13:34	3:25:06	3:23:40	13.118	5.51	1.646	Level 2	1	J1772	A	A	A	A	30308	United States	A	A	USD	2.89	Plug Out at Vehicle	113	30039	218997
A	A	Georgia Tech	4/7/2014 8:57	EDT	4/7/2014 15:15	EDT	4/7/2014 12:16	6:18:28	2:41:30	9.714	4.08	1.219	Level 2	2	J1772	A	A	A	A	30308	United States	A	A	USD	5.35	Customer	126	N/A
A	A	Georgia Tech	4/7/2014 13:04	EDT	4/7/2014 14:08	EDT	4/7/2014 11:08	1:03:41	1:02:34	3.36	1.411	0.422	Level 2	2	J1772	A	A	A	A	30308	United States	A	A	USD	0.89	Customer	112	30097	223923
A	A	Georgia Tech	4/6/2014 13:48	EDT	4/6/2014 19:24	EDT	4/6/2014 16:24	5:35:16	2:43:44	10.287	4.321	1.291	Level 2	1	J1772	A	A	A	A	30308	United States	A	A	USD	4.74	Plug Out at Vehicle	125	30360	200169
A	A	Georgia Tech	4/4/2014 16:41	EDT	4/4/2014 19:27	EDT	4/4/2014 16:28	2:45:37	2:44:15	14.341	6.023	1.8	Level 2	2	J1772	A	A	A	A	30308	United States	A	A	USD	2.33	Plug Out at Vehicle	110	30622	217113
A	A	Georgia Tech	4/4/2014 13:04	EDT	4/4/2014 17:06	EDT	4/4/2014 14:06	4:02:23	4:01:10	13.853	5.818	1.739	Level 2	1	J1772	A	A	A	A	30308	United States	A	A	USD	3.42	Plug Out at Vehicle	1396631057	N/A
A	A	Georgia Tech	4/4/2014 9:13	EDT	4/4/2014 13:46	EDT	4/4/2014 10:46	4:33:07	2:25:03	9.657	4.056	1.212	Level 2	1	J1772	A	A	A	A	30308	United States	A	A	USD	3.86	Plug Out at Vehicle	124	N/A
A	A	Georgia Tech	4/4/2014 9:09	EDT	4/4/2014 12:02	EDT	4/4/2014 9:02	2:52:43	1:42:49	4.322	1.815	0.542	Level 2	2	J1772	A	A	A	A	30308	United States	A	A	USD	2.43	Customer	109	30308	209813
A	A	Georgia Tech	4/4/2014 8:51	EDT	4/4/2014 11:22	EDT	4/4/2014 8:22	2:30:56	2:29:45	8.396	3.526	1.054	Level 2	1	J1772	A	A	A	A	30308	United States	A	A	USD	2.12	Customer	108	30097	223923
A	A	Georgia Tech	4/3/2014 21:04	EDT	4/3/2014 23:03	EDT	4/3/2014 20:04	1:59:12	1:57:54	6.917	2.905	0.868	Level 2	1	J1772	A	A	A	A	30308	United States	A	A	USD	1.67	Plug Out at Vehicle	1396573454	30328	228051
A	A	Georgia Tech	4/3/2014 17:46	EDT	4/3/2014 21:02	EDT	4/3/2014 18:02	3:16:06	1:13:19	6.856	2.879	0.86	Level 2	1	J1772	A	A	A	A	30308	United States	A	A	USD	2.77	Plug Out at Vehicle	123	30360	200169
A	A	Georgia Tech	4/3/2014 21:01	EDT	4/3/2014 21:01	EDT	4/3/2014 18:02	0:00:00	0:00:00	0	0	0	Level 2	2	J1772	A	A	A	A	30308	United States	A	A	USD	0	Customer	1396573239	30328	228051
A	A	Georgia Tech	4/3/2014 9:40	EDT	4/3/2014 14:49	EDT	4/3/2014 11:50	5:08:50	4:08:45	17.892	7.515	2.245	Level 2	2	J1772	A	A	A	A	30308	United States	A	A	USD	4.36	Plug Out at Vehicle	107	30097	223923
A	A	Georgia Tech	4/3/2014 10:16	EDT	4/3/2014 13:16	EDT	4/3/2014 10:16	3:00:10	2:59:00	12.381	5.2	1.554	Level 2	1	J1772	A	A	A	A	30308	United States	A	A	USD	0	Plug Out at Vehicle	1396534586	N/A
A	A	Georgia Tech	4/3/2014 10:35	EDT	4/3/2014 12:17	EDT	4/3/2014 9:18	1:41:55	1:40:23	5.141	2.159	0.645	Level 2	2	J1772	A	A	A	A	30308	United States	A	A	USD	1.43	Customer	122	30345	183185
A	A	Georgia Tech	4/2/2014 16:43	EDT	4/2/2014 16:43	EDT	4/2/2014 13:45	0:00:00	0:00:00	0	0	0	Level 2	1	J1772	A	A	A	A	30308	United States	A	A	USD	0	Timeout	121	30084	222833
A	A	Georgia Tech	4/2/2014 13:29	EDT	4/2/2014 16:43	EDT	4/2/2014 13:44	3:14:23	3:12:50	16.128	6.774	2.024	Level 2	1	J1772	A	A	A	A	30308	United States	A	A	USD	2.74	Plug Out at Vehicle	120	30084	222833
A	A	Georgia Tech	4/2/2014 9:24	EDT	4/2/2014 15:28	EDT	4/2/2014 12:28	6:04:27	4:33:06	10.696	4.492	1.342	Level 2	2	J1772	A	A	A	A	30308	United States	A	A	USD	5.15	Customer	106	30097	223923
A	A	Georgia Tech	4/2/2014 9:03	EDT	4/2/2014 13:17	EDT	4/2/2014 10:18	4:14:01	2:41:41	9.008	3.783	1.13	Level 2	1	J1772	A	A	A	A	30308	United States	A	A	USD	3.59	Customer	118	N/A
A	A	Georgia Tech	4/2/2014 7:41	EDT	4/2/2014 12:26	EDT	4/2/2014 9:26	4:44:41	4:43:40	17.687	7.429	2.22	Level 2	1	J1772	A	A	A	A	30308	United States	A	A	USD	4.02	Plug Out at Vehicle	105	30622	217113
A	A	Georgia Tech	4/2/2014 10:01	EDT	4/2/2014 11:16	EDT	4/2/2014 8:16	1:14:28	1:12:43	3.437	1.444	0.431	Level 2	2	J1772	A	A	A	A	30308	United States	A	A	USD	1.04	Plug Out at Vehicle	119	30341	214021
A	A	Georgia Tech	4/1/2014 14:37	EDT	4/1/2014 21:03	EDT	4/1/2014 18:04	6:26:19	1:42:20	5.207	2.187	0.653	Level 2	1	J1772	A	A	A	A	30308	United States	A	A	USD	5.46	Plug Out at Vehicle	116	30360	200169
A	A	Georgia Tech	4/1/2014 17:55	EDT	4/1/2014 18:52	EDT	4/1/2014 16:54	0:57:08	0:57:00	5.361	2.252	0.673	Level 2	1	J1772	A	A	A	A	30308	United States	A	A	USD	0.81	CPS Server	1396389256	30096	206351
A	A	Georgia Tech	4/1/2014 7:49	EDT	4/1/2014 12:15	EDT	4/1/2014 9:16	4:25:21	4:22:36	17.14	7.199	2.151	Level 2	1	J1772	A	A	A	A	30308	United States	A	A	USD	3.74	Plug Out at Vehicle	103	30622	217113
A	A	Georgia Tech	4/1/2014 9:53	EDT	4/1/2014 12:11	EDT	4/1/2014 9:12	2:18:35	2:17:05	7.09	2.978	0.89	Level 2	2	J1772	A	A	A	A	30308	United States	A	A	USD	1.95	Customer	104	30345	183185
A	A	Georgia Tech	4/1/2014 9:21	EDT	4/1/2014 12:12	EDT	4/1/2014 9:12	2:50:47	2:49:30	9.39	3.944	1.178	Level 2	2	J1772	A	A	A	A	30308	United States	A	A	USD	2.41	Plug Out at Vehicle	114	30097	223923
A	A	Georgia Tech	4/1/2014 9:36	EDT	4/1/2014 12:08	EDT	4/1/2014 9:08	2:31:49	2:30:30	3.07	1.289	0.385	Level 2	1	J1772	A	A	A	A	30308	United States	A	A	USD	2.14	Customer	115	30308	209813
A	A	Georgia Tech	3/31/2014 18:29	EDT	3/31/2014 21:39	EDT	3/31/2014 18:40	3:10:27	3:09:15	16.661	6.998	2.091	Level 2	1	J1772	A	A	A	A	30308	United States	A	A	USD	2.68	Plug Out at Vehicle	102	30024	211071
A	A	Georgia Tech	3/31/2014 8:56	EDT	3/31/2014 14:34	EDT	3/31/2014 11:54	5:37:40	4:37:11	19.186	8.058	2.408	Level 2	1	J1772	A	A	A	A	30308	United States	A	A	USD	4.77	Plug Out at Vehicle	100	30622	217113
A	A	Georgia Tech	3/31/2014 9:18	EDT	3/31/2014 11:54	EDT	3/31/2014 9:16	2:36:03	2:35:00	9.176	3.854	1.152	Level 2	1	J1772	A	A	A	A	30308	United States	A	A	USD	2.2	Plug Out at Vehicle	113	30097	223923
A	A	Georgia Tech	3/31/2014 10:52	EDT	3/31/2014 11:20	EDT	3/31/2014 8:20	0:28:35	0:27:15	1.385	0.582	0.174	Level 2	2	J1772	A	A	A	A	30308	United States	A	A	USD	0.39	Plug Out at Vehicle	1396277516	30110	222365
A	A	Georgia Tech	3/31/2014 7:24	EDT	3/31/2014 9:11	EDT	3/31/2014 6:12	1:47:17	1:46:08	8.226	3.455	1.032	Level 2	2	J1772	A	A	A	A	30308	United States	A	A	USD	1.51	Plug Out at Vehicle	112	30075	206089
A	A	Georgia Tech	3/30/2014 20:06	EDT	3/30/2014 22:04	EDT	3/30/2014 19:04	1:58:07	1:56:56	10.927	4.589	1.371	Level 2	1	J1772	A	A	A	A	30308	United States	A	A	USD	1.66	Customer	111	30622	217113
A	A	Georgia Tech	3/28/2014 12:32	EDT	3/28/2014 14:48	EDT	3/28/2014 11:50	2:15:42	2:15:34	9.399	3.947	1.18	Level 2	2	J1772	A	A	A	A	30308	United States	A	A	USD	1.92	CPS Server	1396024359	30097	223923
A	A	Georgia Tech	3/28/2014 7:46	EDT	3/28/2014 12:56	EDT	3/28/2014 9:56	5:09:43	3:50:29	17.232	7.238	2.163	Level 2	1	J1772	A	A	A	A	30308	United States	A	A	USD	4.37	Plug Out at Vehicle	99	30622	217113
A	A	Georgia Tech	3/28/2014 9:47	EDT	3/28/2014 11:45	EDT	3/28/2014 8:46	1:58:22	1:57:14	4.144	1.74	0.52	Level 2	2	J1772	A	A	A	A	30308	United States	A	A	USD	1.66	Customer	110	30308	209813
A	A	Georgia Tech	3/27/2014 17:55	EDT	3/27/2014 21:03	EDT	3/27/2014 18:04	3:07:46	3:06:39	16.902	7.099	2.121	Level 2	1	J1772	A	A	A	A	30308	United States	A	A	USD	2.65	Plug Out at Vehicle	109	30360	200169
A	A	Georgia Tech	3/27/2014 12:50	EDT	3/27/2014 16:45	EDT	3/27/2014 13:46	3:54:45	3:53:45	18.348	7.706	2.303	Level 2	1	J1772	A	A	A	A	30308	United States	A	A	USD	3.31	Plug Out at Vehicle	97	30622	217113
A	A	Georgia Tech	3/27/2014 13:17	EDT	3/27/2014 14:15	EDT	3/27/2014 11:16	0:58:21	0:56:59	2.959	1.243	0.371	Level 2	2	J1772	A	A	A	A	30308	United States	A	A	USD	0.81	Plug Out at Vehicle	98	N/A
A	A	Georgia Tech	3/27/2014 11:47	EDT	3/27/2014 14:10	EDT	3/27/2014 11:10	2:23:19	2:20:20	9.898	4.157	1.242	Level 2	1	J1772	A	A	A	A	30308	United States	A	A	USD	0	Plug Out at Vehicle	1395935210	N/A
A	A	Georgia Tech	3/27/2014 10:08	EDT	3/27/2014 13:08	EDT	3/27/2014 10:08	3:00:01	2:18:09	7.187	3.019	0.902	Level 2	2	J1772	A	A	A	A	30308	United States	A	A	USD	2.54	Plug Out at Vehicle	108	30075	206089
A	A	Georgia Tech	3/26/2014 17:28	EDT	3/26/2014 17:32	EDT	3/26/2014 14:32	0:03:22	0:02:10	0.153	0.064	0.019	Level 2	2	J1772	A	A	A	A	30308	United States	A	A	USD	0.03	Customer	107	30307	107499
A	A	Georgia Tech	3/26/2014 7:42	EDT	3/26/2014 15:38	EDT	3/26/2014 12:38	7:55:56	5:31:35	20.088	8.437	2.521	Level 2	1	J1772	A	A	A	A	30308	United States	A	A	USD	6.73	Plug Out at Vehicle	96	30622	217113
A	A	Georgia Tech	3/26/2014 14:18	EDT	3/26/2014 14:46	EDT	3/26/2014 11:46	0:28:12	0:26:58	2.567	1.078	0.322	Level 2	2	J1772	A	A	A	A	30308	United States	A	A	USD	0.39	Plug Out at Vehicle	1395857897	30030	225333
A	A	Georgia Tech	3/26/2014 9:36	EDT	3/26/2014 13:31	EDT	3/26/2014 10:34	3:55:05	3:54:24	9.889	4.153	1.241	Level 2	2	J1772	A	A	A	A	30308	United States	A	A	USD	3.33	CPS Server	1395840982	30097	223923
A	A	Georgia Tech	3/26/2014 7:50	EDT	3/26/2014 11:01	EDT	3/26/2014 8:02	3:10:28	3:09:25	10.372	4.356	1.302	Level 2	1	J1772	A	A	A	A	30308	United States	A	A	USD	2.69	Plug Out at Vehicle	106	30022	181217
A	A	Georgia Tech	3/26/2014 9:31	EDT	3/26/2014 9:31	EDT	3/26/2014 6:33	0:00:00	0:00:00	0	0	0	Level 2	2	J1772	A	A	A	A	30308	United States	A	A	USD	0	Timeout	1395840658	30097	223923
A	A	Georgia Tech	3/25/2014 17:37	EDT	3/25/2014 21:08	EDT	3/25/2014 18:08	3:30:10	3:17:20	12.379	5.199	1.554	Level 2	2	J1772	A	A	A	A	30308	United States	A	A	USD	2.96	Plug Out at Vehicle	105	30360	200169
A	A	Georgia Tech	3/25/2014 16:13	EDT	3/25/2014 19:27	EDT	3/25/2014 16:28	3:13:45	2:52:25	8.309	3.49	1.043	Level 2	2	J1772	A	A	A	A	30308	United States	A	A	USD	2.73	Plug Out at Vehicle	95	30341	214021
A	A	Georgia Tech	3/25/2014 9:41	EDT	3/25/2014 15:16	EDT	3/25/2014 12:16	5:34:46	3:33:29	9.938	4.174	1.247	Level 2	1	J1772	A	A	A	A	30308	United States	A	A	USD	4.73	Plug Out at Vehicle	104	30022	181217
A	A	Georgia Tech	3/24/2014 7:25	EDT	3/24/2014 11:40	EDT	3/24/2014 9:42	4:15:04	4:10:31	18.549	7.791	2.328	Level 2	1	J1772	A	A	A	A	30308	United States	A	A	USD	3.6	Plug Out at Vehicle	94	30622	217113
A	A	Georgia Tech	3/24/2014 7:12	EDT	3/24/2014 8:43	EDT	3/24/2014 5:44	1:30:59	1:29:49	6.466	2.716	0.812	Level 2	1	J1772	A	A	A	A	30308	United States	A	A	USD	1.28	Customer	103	30075	206089
A	A	Georgia Tech	3/23/2014 10:47	EDT	3/23/2014 12:49	EDT	3/23/2014 9:50	2:01:54	2:00:45	7.132	2.995	0.895	Level 2	1	J1772	A	A	A	A	30308	United States	A	A	USD	1.71	Plug Out at Vehicle	102	30075	206089
A	A	Georgia Tech	3/20/2014 18:31	EDT	3/20/2014 20:03	EDT	3/20/2014 17:04	1:31:44	1:30:19	8.656	3.636	1.086	Level 2	2	J1772	A	A	A	A	30308	United States	A	A	USD	1.29	Plug Out at Vehicle	101	30360	200169
A	A	Georgia Tech	3/20/2014 9:53	EDT	3/20/2014 14:42	EDT	3/20/2014 11:54	4:49:36	4:23:45	12.634	5.306	1.586	Level 2	2	J1772	A	A	A	A	30308	United States	A	A	USD	4.09	Plug Out at Vehicle	1395323573	30024	213561
A	A	Georgia Tech	3/20/2014 9:09	EDT	3/20/2014 13:18	EDT	3/20/2014 10:18	4:08:32	3:31:54	8.548	3.59	1.073	Level 2	1	J1772	A	A	A	A	30308	United States	A	A	USD	3.51	Plug Out at Vehicle	92	30022	181217
A	A	Georgia Tech	3/20/2014 9:16	EDT	3/20/2014 13:15	EDT	3/20/2014 10:16	3:58:50	3:57:35	11.808	4.959	1.482	Level 2	2	J1772	A	A	A	A	30308	United States	A	A	USD	3.37	Plug Out at Vehicle	93	30040	83209
A	A	Georgia Tech	3/20/2014 7:17	EDT	3/20/2014 9:14	EDT	3/20/2014 6:26	1:56:39	1:52:29	5.408	2.271	0.679	Level 2	2	J1772	A	A	A	A	30308	United States	A	A	USD	1.64	Plug Out at Vehicle	100	30076	26429
A	A	Georgia Tech	3/19/2014 7:19	EDT	3/19/2014 8:58	EDT	3/19/2014 6:00	1:39:20	1:38:14	6.55	2.751	0.822	Level 2	1	J1772	A	A	A	A	30308	United States	A	A	USD	1.39	Plug Out at Vehicle	99	30075	206089
A	A	Georgia Tech	3/17/2014 13:06	EDT	3/17/2014 17:21	EDT	3/17/2014 14:22	4:14:17	4:07:13	11.926	5.009	1.497	Level 2	2	J1772	A	A	A	A	30308	United States	A	A	USD	3.59	Plug Out at Vehicle	98	30542	178553
A	A	Georgia Tech	3/17/2014 14:50	EDT	3/17/2014 17:08	EDT	3/17/2014 14:08	2:18:19	2:17:04	12.483	5.243	1.567	Level 2	1	J1772	A	A	A	A	30308	United States	A	A	USD	1.95	Plug Out at Vehicle	1395082201	30338	207159
A	A	Georgia Tech	3/14/2014 13:46	EDT	3/14/2014 16:31	EDT	3/14/2014 13:32	2:44:28	2:43:19	6.162	2.588	0.773	Level 2	2	J1772	A	A	A	A	30308	United States	A	A	USD	2.32	Customer	97	30308	209813
A	A	Georgia Tech	3/13/2014 17:40	EDT	3/13/2014 21:08	EDT	3/13/2014 18:08	3:28:55	3:27:52	15.598	6.551	1.958	Level 2	1	J1772	A	A	A	A	30308	United States	A	A	USD	2.95	Plug Out at Vehicle	96	30360	200169
A	A	Georgia Tech	3/13/2014 12:23	EDT	3/13/2014 15:30	EDT	3/13/2014 12:30	3:07:12	2:55:54	9.368	3.934	1.176	Level 2	1	J1772	A	A	A	A	30308	United States	A	A	USD	2.64	CPS Server	1394727798	30215	220729
A	A	Georgia Tech	3/13/2014 12:20	EDT	3/13/2014 12:20	EDT	3/13/2014 9:23	0:00:00	0:00:00	0	0	0	Level 2	1	J1772	A	A	A	A	30308	United States	A	A	USD	0	Timeout	1394727649	30215	220729
A	A	Georgia Tech	3/13/2014 12:08	EDT	3/13/2014 12:08	EDT	3/13/2014 9:10	0:00:00	0:00:00	0	0	0	Level 2	1	J1772	A	A	A	A	30308	United States	A	A	USD	0	Timeout	1394713903	30215	220729
A	A	Georgia Tech	3/13/2014 12:08	EDT	3/13/2014 12:08	EDT	3/13/2014 9:10	0:00:00	0:00:00	0	0	0	Level 2	2	J1772	A	A	A	A	30308	United States	A	A	USD	0	Timeout	1394713818	30215	220729
A	A	Georgia Tech	3/13/2014 12:05	EDT	3/13/2014 12:05	EDT	3/13/2014 9:07	0:00:00	0:00:00	0	0	0	Level 2	2	J1772	A	A	A	A	30308	United States	A	A	USD	0	Timeout	1394713638	30215	220729
A	A	Georgia Tech	3/13/2014 12:04	EDT	3/13/2014 12:04	EDT	3/13/2014 9:06	0:00:00	0:00:00	0	0	0	Level 2	1	J1772	A	A	A	A	30308	United States	A	A	USD	0	Timeout	1394717733	30215	220729
A	A	Georgia Tech	3/13/2014 12:02	EDT	3/13/2014 12:02	EDT	3/13/2014 9:04	0:00:00	0:00:00	0	0	0	Level 2	2	J1772	A	A	A	A	30308	United States	A	A	USD	0	Timeout	1394722870	30215	220729
A	A	Georgia Tech	3/13/2014 12:00	EDT	3/13/2014 12:00	EDT	3/13/2014 9:02	0:00:00	0:00:00	0	0	0	Level 2	1	J1772	A	A	A	A	30308	United States	A	A	USD	0	Timeout	1394714272	30215	220729
A	A	Georgia Tech	3/12/2014 16:45	EDT	3/12/2014 18:09	EDT	3/12/2014 15:10	1:23:58	1:22:50	6.279	2.637	0.788	Level 2	1	J1772	A	A	A	A	30308	United States	A	A	USD	1.18	Plug Out at Vehicle	95	30075	206089
A	A	Georgia Tech	3/12/2014 10:07	EDT	3/12/2014 13:26	EDT	3/12/2014 10:28	3:19:30	3:19:19	10.61	4.456	1.332	Level 2	2	J1772	A	A	A	A	30308	United States	A	A	USD	2.83	CPS Server	1394633238	30004	221361
A	A	Georgia Tech	3/12/2014 7:33	EDT	3/12/2014 12:12	EDT	3/12/2014 9:12	4:39:24	4:01:59	17.374	7.297	2.18	Level 2	1	J1772	A	A	A	A	30308	United States	A	A	USD	3.94	Plug Out at Vehicle	91	30622	217113
A	A	Georgia Tech	3/12/2014 8:40	EDT	3/12/2014 11:45	EDT	3/12/2014 8:46	3:05:44	3:00:05	7.831	3.289	0.983	Level 2	1	J1772	A	A	A	A	30308	United States	A	A	USD	2.62	Plug Out at Vehicle	1394627995	30215	220729
A	A	Georgia Tech	3/12/2014 8:49	EDT	3/12/2014 10:47	EDT	3/12/2014 7:48	1:57:14	1:23:34	3.406	1.431	0.427	Level 2	2	J1772	A	A	A	A	30308	United States	A	A	USD	1.65	Customer	94	30308	209813
A	A	Georgia Tech	3/11/2014 17:37	EDT	3/11/2014 21:07	EDT	3/11/2014 18:08	3:30:07	2:34:29	9.614	4.038	1.207	Level 2	1	J1772	A	A	A	A	30308	United States	A	A	USD	2.96	Customer	93	30360	200169
A	A	Georgia Tech	3/11/2014 7:09	EDT	3/11/2014 12:54	EDT	3/11/2014 9:54	5:44:59	4:56:41	18.2	7.644	2.284	Level 2	1	J1772	A	A	A	A	30308	United States	A	A	USD	4.87	Plug Out at Vehicle	89	30622	217113
A	A	Georgia Tech	3/11/2014 8:53	EDT	3/11/2014 12:24	EDT	3/11/2014 9:24	3:30:38	3:29:16	11.292	4.742	1.417	Level 2	2	J1772	A	A	A	A	30308	United States	A	A	USD	2.97	Plug Out at Vehicle	90	30019	171813
A	A	Georgia Tech	3/11/2014 10:10	EDT	3/11/2014 12:02	EDT	3/11/2014 9:02	1:52:01	1:50:44	6.39	2.684	0.802	Level 2	2	J1772	A	A	A	A	30308	United States	A	A	USD	1.57	Plug Out at Vehicle	92	30075	206089
A	A	Georgia Tech	3/11/2014 8:30	EDT	3/11/2014 10:54	EDT	3/11/2014 8:04	2:24:14	2:12:59	8.039	3.376	1.009	Level 2	1	J1772	A	A	A	A	30308	United States	A	A	USD	2.03	Plug Out at Vehicle	1394540994	30215	220729
A	A	Georgia Tech	3/10/2014 7:14	EDT	3/10/2014 12:04	EDT	3/10/2014 9:06	4:50:53	4:02:55	17.771	7.464	2.23	Level 2	1	J1772	A	A	A	A	30308	United States	A	A	USD	4.11	Plug Out at Vehicle	88	30622	217113
A	A	Georgia Tech	3/10/2014 10:15	EDT	3/10/2014 11:53	EDT	3/10/2014 8:54	1:37:55	1:36:35	6.169	2.591	0.774	Level 2	2	J1772	A	A	A	A	30308	United States	A	A	USD	1.37	Plug Out at Vehicle	91	30075	206089
A	A	Georgia Tech	3/10/2014 8:24	EDT	3/10/2014 11:08	EDT	3/10/2014 8:08	2:44:38	2:16:58	7.984	3.353	1.002	Level 2	1	J1772	A	A	A	A	30308	United States	A	A	USD	2.32	Plug Out at Vehicle	1394454235	30215	220729
A	A	Georgia Tech	3/9/2014 10:39	EDT	3/9/2014 12:05	EDT	3/9/2014 9:06	1:26:14	1:25:09	6.384	2.681	0.801	Level 2	1	J1772	A	A	A	A	30308	United States	A	A	USD	1.21	Plug Out at Vehicle	89	30075	206089
A	A	Georgia Tech	3/8/2014 13:47	EST	3/8/2014 16:15	EST	3/8/2014 13:24	2:27:59	2:04:12	8.683	3.647	1.09	Level 2	2	J1772	A	A	A	A	30308	United States	A	A	USD	2.05	Plug Out at Vehicle	88	30318	215741
A	A	Georgia Tech	3/8/2014 11:51	EST	3/8/2014 13:56	EST	3/8/2014 10:56	2:04:30	1:26:39	3.487	1.464	0.438	Level 2	1	J1772	A	A	A	A	30308	United States	A	A	USD	1.75	Plug Out at Vehicle	87	30082	207597
A	A	Georgia Tech	3/7/2014 15:49	EST	3/7/2014 18:26	EST	3/7/2014 15:26	2:36:49	2:35:34	14.511	6.095	1.821	Level 2	2	J1772	A	A	A	A	30308	United States	A	A	USD	2.21	Plug Out at Vehicle	86	30318	215741
A	A	Georgia Tech	3/7/2014 7:25	EST	3/7/2014 9:17	EST	3/7/2014 6:18	1:51:55	1:50:45	7.222	3.033	0.906	Level 2	1	J1772	A	A	A	A	30308	United States	A	A	USD	1.57	Plug Out at Vehicle	85	30075	206089
A	A	Georgia Tech	3/6/2014 17:36	EST	3/6/2014 20:57	EST	3/6/2014 17:58	3:20:21	3:19:05	12.759	5.359	1.601	Level 2	1	J1772	A	A	A	A	30308	United States	A	A	USD	2.82	Plug Out at Vehicle	87	30360	200169
A	A	Georgia Tech	3/6/2014 17:17	EST	3/6/2014 20:57	EST	3/6/2014 17:58	3:40:22	2:00:24	5.606	2.355	0.704	Level 2	2	J1772	A	A	A	A	30308	United States	A	A	USD	3.11	Plug Out at Vehicle	84	30082	207597
A	A	Georgia Tech	3/6/2014 10:53	EST	3/6/2014 17:09	EST	3/6/2014 14:08	6:16:06	4:25:18	10.831	4.549	1.359	Level 2	2	J1772	A	A	A	A	30308	United States	A	A	USD	5.3	Plug Out at Vehicle	83	30022	181217
A	A	Georgia Tech	3/6/2014 12:28	EST	3/6/2014 16:41	EST	3/6/2014 13:42	4:12:43	4:01:19	17.05	7.161	2.14	Level 2	1	J1772	A	A	A	A	30308	United States	A	A	USD	3.57	Plug Out at Vehicle	1394126901	30622	217113
A	A	Georgia Tech	3/6/2014 10:18	EST	3/6/2014 12:27	EST	3/6/2014 9:28	2:08:54	2:07:50	7.97	3.347	1	Level 2	1	J1772	A	A	A	A	30308	United States	A	A	USD	1.81	Plug Out at Vehicle	82	30075	206089
A	A	Georgia Tech	3/5/2014 19:39	EST	3/5/2014 21:32	EST	3/5/2014 18:32	1:52:36	1:51:40	8.426	3.539	1.057	Level 2	1	J1772	A	A	A	A	30308	United States	A	A	USD	1.58	Plug Out at Vehicle	81	N/A
A	A	Georgia Tech	3/5/2014 18:06	EST	3/5/2014 19:36	EST	3/5/2014 16:36	1:30:11	1:28:45	4.151	1.743	0.521	Level 2	1	J1772	A	A	A	A	30308	United States	A	A	USD	1.26	Customer	85	30328	148945
A	A	Georgia Tech	3/5/2014 16:21	EST	3/5/2014 19:07	EST	3/5/2014 16:08	2:46:01	2:44:50	12.861	5.402	1.614	Level 2	2	J1772	A	A	A	A	30308	United States	A	A	USD	2.34	Plug Out at Vehicle	84	30306	154601
A	A	Georgia Tech	3/5/2014 14:21	EST	3/5/2014 18:23	EST	3/5/2014 15:22	4:01:23	3:40:54	17.016	7.147	2.136	Level 2	2	J1772	A	A	A	A	30308	United States	A	A	USD	3.38	Plug Out at Vehicle	80	30318	215741
A	A	Georgia Tech	3/5/2014 12:08	EST	3/5/2014 16:26	EST	3/5/2014 13:26	4:17:35	4:05:37	18.137	7.617	2.276	Level 2	1	J1772	A	A	A	A	30308	United States	A	A	USD	3.64	Plug Out at Vehicle	83	30622	217113
A	A	Georgia Tech	3/5/2014 8:06	EST	3/5/2014 13:27	EST	3/5/2014 10:28	5:20:25	4:40:26	12.224	5.134	1.534	Level 2	1	J1772	A	A	A	A	30308	United States	A	A	USD	4.53	Plug Out at Vehicle	79	30022	181217
A	A	Georgia Tech	3/5/2014 7:15	EST	3/5/2014 10:09	EST	3/5/2014 7:10	2:53:53	1:24:30	3.71	1.558	0.466	Level 2	2	J1772	A	A	A	A	30308	United States	A	A	USD	2.45	Customer	78	30308	209813
A	A	Georgia Tech	3/4/2014 17:24	EST	3/4/2014 21:02	EST	3/4/2014 18:02	3:38:08	3:27:16	11.037	4.635	1.385	Level 2	1	J1772	A	A	A	A	30308	United States	A	A	USD	3.08	Plug Out at Vehicle	82	30360	200169
A	A	Georgia Tech	3/4/2014 17:42	EST	3/4/2014 20:54	EST	3/4/2014 17:54	3:12:09	3:11:07	8.657	3.636	1.086	Level 2	2	J1772	A	A	A	A	30308	United States	A	A	USD	2.71	Customer	77	30328	148945
A	A	Georgia Tech	3/4/2014 14:19	EST	3/4/2014 18:23	EST	3/4/2014 15:24	4:04:14	3:15:50	11.49	4.826	1.442	Level 2	1	J1772	A	A	A	A	30308	United States	A	A	USD	3.45	Plug Out at Vehicle	75	30075	206089
A	A	Georgia Tech	3/4/2014 15:26	EST	3/4/2014 18:03	EST	3/4/2014 15:02	2:36:07	2:33:25	12.599	5.292	1.581	Level 2	2	J1772	A	A	A	A	30308	United States	A	A	USD	2.18	Customer	81	30318	215741
A	A	Georgia Tech	3/4/2014 17:40	EST	3/4/2014 17:40	EST	3/4/2014 14:40	0:00:00	0:00:00	0	0	0	Level 2	2	J1772	A	A	A	A	30308	United States	A	A	USD	0	Customer	76	30328	148945
A	A	Georgia Tech	3/4/2014 9:10	EST	3/4/2014 12:06	EST	3/4/2014 9:06	2:55:28	2:54:19	4.967	2.086	0.623	Level 2	2	J1772	A	A	A	A	30308	United States	A	A	USD	2.47	Customer	74	30308	209813
A	A	Georgia Tech	3/4/2014 7:02	EST	3/4/2014 11:57	EST	3/4/2014 8:58	4:54:36	4:12:05	18.65	7.833	2.341	Level 2	1	J1772	A	A	A	A	30308	United States	A	A	USD	4.16	Plug Out at Vehicle	80	30622	217113
A	A	Georgia Tech	3/3/2014 17:09	EST	3/3/2014 20:05	EST	3/3/2014 17:06	2:55:21	2:54:05	7.945	3.337	0.997	Level 2	1	J1772	A	A	A	A	30308	United States	A	A	USD	2.47	Customer	79	30328	148945
A	A	Georgia Tech	3/3/2014 14:20	EST	3/3/2014 18:14	EST	3/3/2014 15:14	3:53:33	3:52:23	19.564	8.217	2.455	Level 2	2	J1772	A	A	A	A	30308	United States	A	A	USD	3.3	Customer	73	30318	215741
A	A	Georgia Tech	3/3/2014 11:40	EST	3/3/2014 12:34	EST	3/3/2014 9:34	0:54:37	0:53:25	4.983	2.093	0.625	Level 2	1	J1772	A	A	A	A	30308	United States	A	A	USD	0.76	Plug Out at Vehicle	72	30075	206089
A	A	Georgia Tech	3/3/2014 7:21	EST	3/3/2014 11:51	EST	3/3/2014 8:52	4:30:11	4:06:50	18.409	7.732	2.31	Level 2	1	J1772	A	A	A	A	30308	United States	A	A	USD	3.81	Plug Out at Vehicle	78	30622	217113
A	A	Georgia Tech	3/2/2014 14:18	EST	3/2/2014 14:34	EST	3/2/2014 11:34	0:15:23	0:13:59	0.656	0.275	0.082	Level 2	1	J1772	A	A	A	A	30308	United States	A	A	USD	0.2	Customer	71	30328	148945
A	A	Georgia Tech	3/2/2014 8:30	EST	3/2/2014 10:30	EST	3/2/2014 10:24	2:00:18	2:00:15	10.701	4.494	1.343	Level 2	1	J1772	A	A	A	A	30308	United States	A	A	USD	1.71	CPS Server	1393767010	30096	206351
A	A	Georgia Tech	3/2/2014 10:46	EST	3/2/2014 11:40	EST	3/2/2014 9:30	0:53:33	0:52:24	4.901	2.059	0.615	Level 2	1	J1772	A	A	A	A	30308	United States	A	A	USD	0.75	Plug Out at Vehicle	77	30075	206089
A	A	Georgia Tech	3/1/2014 8:26	EST	3/1/2014 10:16	EST	3/1/2014 13:20	1:49:29	1:49:29	9.56	4.015	1.2	Level 2	1	J1772	A	A	A	A	30308	United States	A	A	USD	1.55	CPS Server	1393680385	30096	206351
A	A	Georgia Tech	3/1/2014 8:53	EST	3/1/2014 13:43	EST	3/1/2014 10:44	4:49:31	3:14:45	12.453	5.23	1.563	Level 2	1	J1772	A	A	A	A	30308	United States	A	A	USD	4.09	Plug Out at Vehicle	76	30075	206089
A	A	Georgia Tech	3/1/2014 10:19	EST	3/1/2014 13:34	EST	3/1/2014 10:34	3:15:09	3:13:36	14.271	5.994	1.791	Level 2	2	J1772	A	A	A	A	30308	United States	A	A	USD	2.75	Plug Out at Vehicle	70	30082	207597
A	A	Georgia Tech	2/28/2014 12:27	EST	2/28/2014 18:01	EST	2/28/2014 15:02	5:33:48	4:31:39	20.537	8.626	2.577	Level 2	1	J1772	A	A	A	A	30308	United States	A	A	USD	4.72	Plug Out at Vehicle	75	30622	217113
A	A	Georgia Tech	2/28/2014 14:28	EST	2/28/2014 17:25	EST	2/28/2014 14:26	2:56:56	2:55:54	16.341	6.863	2.051	Level 2	1	J1772	A	A	A	A	30308	United States	A	A	USD	2.49	Plug Out at Vehicle	1393615720	N/A
A	A	Georgia Tech	2/27/2014 10:57	EST	2/27/2014 18:29	EST	2/27/2014 15:30	7:31:32	4:10:48	17.794	7.474	2.233	Level 2	1	J1772	A	A	A	A	30308	United States	A	A	USD	6.37	Plug Out at Vehicle	1393516671	30113	218223
A	A	Georgia Tech	2/27/2014 13:20	EST	2/27/2014 17:38	EST	2/27/2014 14:40	4:18:39	4:17:35	20.519	8.618	2.575	Level 2	1	J1772	A	A	A	A	30308	United States	A	A	USD	3.65	Plug Out at Vehicle	74	30622	217113
A	A	Georgia Tech	2/27/2014 10:02	EST	2/27/2014 12:14	EST	2/27/2014 9:14	2:11:54	2:10:39	4.74	1.991	0.595	Level 2	1	J1772	A	A	A	A	30308	United States	A	A	USD	1.85	Customer	73	30308	209813
A	A	Georgia Tech	2/27/2014 10:16	EST	2/27/2014 10:45	EST	2/27/2014 7:46	0:28:53	0:27:39	1.622	0.681	0.204	Level 2	1	J1772	A	A	A	A	30308	United States	A	A	USD	0.4	Customer	69	30345	183185
A	A	Georgia Tech	2/27/2014 8:06	EST	2/27/2014 9:55	EST	2/27/2014 6:56	1:49:44	1:48:25	9.758	4.098	1.225	Level 2	2	J1772	A	A	A	A	30308	United States	A	A	USD	1.54	Plug Out at Vehicle	68	30075	206089
A	A	Georgia Tech	2/26/2014 11:31	EST	2/27/2014 0:18	EST	2/26/2014 21:18	12:47:11	4:38:35	20.935	8.793	2.627	Level 2	1	J1772	A	A	A	A	30308	United States	A	A	USD	10.85	Plug Out at Vehicle	67	30622	217113
A	A	Georgia Tech	2/26/2014 11:52	EST	2/26/2014 15:22	EST	2/26/2014 12:22	3:30:16	1:18:28	3.594	1.509	0.451	Level 2	2	J1772	A	A	A	A	30308	United States	A	A	USD	2.97	Plug Out at Vehicle	72	30312	200003
A	A	Georgia Tech	2/26/2014 11:28	EST	2/26/2014 15:22	EST	2/26/2014 12:22	3:53:21	1:19:49	4.038	1.696	0.507	Level 2	1	J1772	A	A	A	A	30308	United States	A	A	USD	3.29	Plug Out at Vehicle	71	30189	183833
A	A	Georgia Tech	2/26/2014 11:27	EST	2/26/2014 11:28	EST	2/26/2014 8:30	0:01:24	0:00:24	0.018	0.008	0.002	Level 2	1	J1772	A	A	A	A	30308	United States	A	A	USD	0	Plug Out at Vehicle	70	30189	183833
A	A	Georgia Tech	2/25/2014 7:24	EST	2/25/2014 12:20	EST	2/25/2014 9:20	4:55:50	4:18:51	19.165	8.049	2.405	Level 2	1	J1772	A	A	A	A	30308	United States	A	A	USD	4.18	Plug Out at Vehicle	69	30622	217113
A	A	Georgia Tech	2/25/2014 10:19	EST	2/25/2014 12:10	EST	2/25/2014 9:10	1:51:16	1:50:10	6.551	2.751	0.822	Level 2	1	J1772	A	A	A	A	30308	United States	A	A	USD	1.56	Customer	66	30345	183185
A	A	Georgia Tech	2/25/2014 9:59	EST	2/25/2014 10:03	EST	2/25/2014 7:04	0:04:51	0:03:24	0.195	0.082	0.025	Level 2	1	J1772	A	A	A	A	30308	United States	A	A	USD	0.05	Customer	65	30345	183185
A	A	Georgia Tech	2/24/2014 10:12	EST	2/24/2014 14:56	EST	2/24/2014 12:06	4:44:22	4:40:50	21.976	9.23	2.758	Level 2	2	J1772	A	A	A	A	30308	United States	A	A	USD	4	Plug Out at Vehicle	1393254719	30318	215741
A	A	Georgia Tech	2/24/2014 8:21	EST	2/24/2014 12:41	EST	2/24/2014 9:42	4:19:52	4:13:16	18.814	7.902	2.361	Level 2	1	J1772	A	A	A	A	30308	United States	A	A	USD	3.67	Plug Out at Vehicle	68	30622	217113
A	A	Georgia Tech	2/24/2014 9:53	EST	2/24/2014 10:59	EST	2/24/2014 8:00	1:05:56	1:04:44	4.045	1.699	0.508	Level 2	1	J1772	A	A	A	A	30308	United States	A	A	USD	0.92	Plug Out at Vehicle	64	30075	206089
A	A	Georgia Tech	2/22/2014 11:48	EST	2/22/2014 14:18	EST	2/22/2014 11:18	2:30:16	2:29:04	9.536	4.005	1.197	Level 2	1	J1772	A	A	A	A	30308	United States	A	A	USD	2.11	Plug Out at Vehicle	63	N/A
A	A	Georgia Tech	2/22/2014 11:22	EST	2/22/2014 12:28	EST	2/22/2014 9:28	1:06:22	1:05:15	5.989	2.515	0.752	Level 2	1	J1772	A	A	A	A	30308	United States	A	A	USD	0.93	Customer	67	30075	206089
A	A	Georgia Tech	2/21/2014 15:11	EST	2/21/2014 17:55	EST	2/21/2014 14:54	2:43:45	2:22:38	11.789	4.951	1.479	Level 2	1	J1772	A	A	A	A	30308	United States	A	A	USD	2.29	Plug Out at Vehicle	1393013491	30318	215741
A	A	Georgia Tech	2/21/2014 8:39	EST	2/21/2014 11:59	EST	2/21/2014 9:00	3:20:20	3:19:10	11.634	4.886	1.46	Level 2	1	J1772	A	A	A	A	30308	United States	A	A	USD	2.82	Customer	62	30345	183185
A	A	Georgia Tech	2/20/2014 9:35	EST	2/20/2014 12:30	EST	2/20/2014 9:30	2:55:19	2:54:10	10.128	4.254	1.271	Level 2	1	J1772	A	A	A	A	30308	United States	A	A	USD	2.47	Plug Out at Vehicle	1392906901	30024	213561
A	A	Georgia Tech	2/19/2014 9:05	EST	2/19/2014 10:32	EST	2/19/2014 7:32	1:27:02	1:25:59	5.554	2.333	0.697	Level 2	2	J1772	A	A	A	A	30308	United States	A	A	USD	1.22	Customer	61	30075	206089
A	A	Georgia Tech	2/18/2014 10:04	EST	2/18/2014 12:34	EST	2/18/2014 9:34	2:30:36	2:00:00	9.114	3.828	1.144	Level 2	2	J1772	A	A	A	A	30308	United States	A	A	USD	2.12	Plug Out at Vehicle	1392735825	30318	215741
A	A	Georgia Tech	2/18/2014 10:00	EST	2/18/2014 12:19	EST	2/18/2014 9:20	2:19:14	2:17:54	7.646	3.211	0.96	Level 2	1	J1772	A	A	A	A	30308	United States	A	A	USD	1.96	Customer	59	30345	183185
A	A	Georgia Tech	2/18/2014 7:38	EST	2/18/2014 11:28	EST	2/18/2014 8:28	3:50:04	3:03:49	7.725	3.245	0.97	Level 2	2	J1772	A	A	A	A	30308	United States	A	A	USD	3.25	Plug Out at Vehicle	58	30022	181217
A	A	Georgia Tech	2/18/2014 7:24	EST	2/18/2014 8:42	EST	2/18/2014 5:42	1:17:09	1:15:55	5.899	2.477	0.74	Level 2	1	J1772	A	A	A	A	30308	United States	A	A	USD	1.08	Plug Out at Vehicle	66	30075	206089
A	A	Georgia Tech	2/16/2014 12:51	EST	2/16/2014 17:06	EST	2/16/2014 14:06	4:15:08	2:45:24	9.835	4.131	1.234	Level 2	2	J1772	A	A	A	A	30308	United States	A	A	USD	3.6	Plug Out at Vehicle	57	30082	207597
A	A	Georgia Tech	2/16/2014 8:35	EST	2/16/2014 10:11	EST	2/16/2014 9:22	1:36:04	1:35:19	8.993	3.777	1.129	Level 2	1	J1772	A	A	A	A	30308	United States	A	A	USD	1.36	CPS Server	1392557736	30096	206351
A	A	Georgia Tech	2/16/2014 10:42	EST	2/16/2014 11:58	EST	2/16/2014 8:58	1:15:41	1:14:29	6.589	2.767	0.827	Level 2	1	J1772	A	A	A	A	30308	United States	A	A	USD	1.06	Plug Out at Vehicle	65	30075	206089
A	A	Georgia Tech	2/15/2014 8:57	EST	2/15/2014 15:20	EST	2/15/2014 12:20	6:23:00	2:53:44	10.341	4.343	1.298	Level 2	1	J1772	A	A	A	A	30308	United States	A	A	USD	5.41	Plug Out at Vehicle	1392472624	30096	206351
A	A	Georgia Tech	2/15/2014 9:56	EST	2/15/2014 11:01	EST	2/15/2014 8:02	1:04:52	1:03:38	5.589	2.347	0.701	Level 2	1	J1772	A	A	A	A	30308	United States	A	A	USD	0.91	Plug Out at Vehicle	64	30075	206089
A	A	Georgia Tech	2/14/2014 9:19	EST	2/14/2014 11:24	EST	2/14/2014 8:24	2:04:38	1:41:49	5.456	2.292	0.685	Level 2	1	J1772	A	A	A	A	30308	United States	A	A	USD	1.75	Plug Out at Vehicle	56	30345	183185
A	A	Georgia Tech	2/10/2014 17:51	EST	2/10/2014 19:48	EST	2/10/2014 17:06	1:56:35	1:56:30	7.421	3.117	0.931	Level 2	1	J1772	A	A	A	A	30308	United States	A	A	USD	1.65	CPS Server	1392072691	30096	206351
A	A	Georgia Tech	2/10/2014 18:25	EST	2/10/2014 19:54	EST	2/10/2014 16:54	1:28:51	1:27:49	8.491	3.566	1.066	Level 2	1	J1772	A	A	A	A	30308	United States	A	A	USD	1.25	Plug Out at Vehicle	1392074747	N/A
A	A	Georgia Tech	2/7/2014 11:23	EST	2/7/2014 14:35	EST	2/7/2014 11:36	3:11:42	2:12:10	7.131	2.995	0.895	Level 2	1	J1772	A	A	A	A	30308	United States	A	A	USD	2.7	Plug Out at Vehicle	63	30075	206089
A	A	Georgia Tech	2/7/2014 7:09	EST	2/7/2014 12:07	EST	2/7/2014 9:08	4:58:38	4:27:47	12.485	5.244	1.567	Level 2	1	J1772	A	A	A	A	30308	United States	A	A	USD	4.22	Plug Out at Vehicle	1391774947	30024	213561
A	A	Georgia Tech	2/6/2014 6:27	EST	2/6/2014 7:29	EST	2/6/2014 4:30	1:01:55	1:00:45	5.702	2.395	0.716	Level 2	1	J1772	A	A	A	A	30308	United States	A	A	USD	0.86	Plug Out at Vehicle	53	30075	206089
A	A	Georgia Tech	2/5/2014 13:00	EST	2/5/2014 16:01	EST	2/5/2014 13:02	0:00:11	0:00:00	0	0	0	Level 2	2	J1772	A	A	A	A	30308	United States	A	A	USD	2.55	Plug Out at Vehicle	51	30022	181217
A	A	Georgia Tech	2/5/2014 9:06	EST	2/5/2014 11:16	EST	2/5/2014 8:16	2:10:07	2:08:51	3.667	1.54	0.46	Level 2	1	J1772	A	A	A	A	30308	United States	A	A	USD	1.83	Customer	61	30308	209813
A	A	Georgia Tech	2/5/2014 6:50	EST	2/5/2014 7:51	EST	2/5/2014 4:52	1:00:26	0:59:19	5.57	2.339	0.699	Level 2	1	J1772	A	A	A	A	30308	United States	A	A	USD	0.84	Customer	50	30075	206089
A	A	Georgia Tech	2/4/2014 17:33	EST	2/4/2014 21:00	EST	2/4/2014 18:22	3:26:53	1:59:19	5.397	2.267	0.677	Level 2	1	J1772	A	A	A	A	30308	United States	A	A	USD	2.92	Plug Out at Vehicle	49	30082	207597
A	A	Georgia Tech	2/4/2014 17:50	EST	2/4/2014 21:10	EST	2/4/2014 18:18	3:19:15	3:11:00	9.885	4.152	1.241	Level 2	1	J1772	A	A	A	A	30308	United States	A	A	USD	2.78	Customer	60	30360	200169
A	A	Georgia Tech	2/4/2014 8:29	EST	2/4/2014 12:16	EST	2/4/2014 9:16	3:46:48	3:45:36	11.938	5.014	1.498	Level 2	1	J1772	A	A	A	A	30308	United States	A	A	USD	3.2	Plug Out at Vehicle	59	30022	181217
A	A	Georgia Tech	2/3/2014 10:41	EST	2/3/2014 13:12	EST	2/3/2014 10:12	2:30:55	2:03:15	6.597	2.771	0.828	Level 2	1	J1772	A	A	A	A	30308	United States	A	A	USD	2.12	Plug Out at Vehicle	58	30075	206089
A	A	Georgia Tech	2/3/2014 6:59	EST	2/3/2014 11:30	EST	2/3/2014 8:29	4:31:14	3:35:21	10.088	4.237	1.266	Level 2	1	J1772	A	A	A	A	30308	United States	A	A	USD	0	Plug Out at Vehicle	1391428735	N/A
A	A	Georgia Tech	2/2/2014 18:20	EST	2/2/2014 18:33	EST	2/2/2014 15:32	0:12:57	0:11:29	1.086	0.456	0.136	Level 2	1	J1772	A	A	A	A	30308	United States	A	A	USD	0	Plug Out at Vehicle	1391383210	N/A
A	A	Georgia Tech	1/31/2014 7:50	EST	1/31/2014 15:56	EST	1/31/2014 12:56	8:06:03	4:22:40	16.919	7.106	2.123	Level 2	1	J1772	A	A	A	A	30308	United States	A	A	USD	0	Plug Out at Vehicle	57	30075	206089
A	A	Georgia Tech	1/30/2014 13:27	EST	1/30/2014 14:54	EST	1/30/2014 11:53	1:26:24	1:25:15	8.296	3.484	1.041	Level 2	2	J1772	A	A	A	A	30308	United States	A	A	USD	0	Plug Out at Vehicle	1391106436	N/A
A	A	Georgia Tech	1/29/2014 12:53	EST	1/29/2014 14:13	EST	1/29/2014 11:12	1:20:26	1:13:03	0.781	0.328	0.098	Level 2	1	J1772	A	A	A	A	30308	United States	A	A	USD	0	Plug Out at Vehicle	56	30075	206089
A	A	Georgia Tech	1/28/2014 15:04	EST	1/28/2014 18:06	EST	1/28/2014 15:05	3:01:36	1:33:29	5.154	2.164	0.647	Level 2	1	J1772	A	A	A	A	30308	United States	A	A	USD	0	Plug Out at Vehicle	55	30345	183185
A	A	Georgia Tech	1/28/2014 14:42	EST	1/28/2014 16:22	EST	1/28/2014 13:22	1:40:57	1:39:44	9.399	3.947	1.18	Level 2	1	J1772	A	A	A	A	30308	United States	A	A	USD	0	Plug Out at Vehicle	1390938108	N/A
A	A	Georgia Tech	1/28/2014 11:38	EST	1/28/2014 14:31	EST	1/28/2014 11:30	2:52:50	2:51:40	8.587	3.607	1.078	Level 2	1	J1772	A	A	A	A	30308	United States	A	A	USD	0	Plug Out at Vehicle	48	30542	178553
A	A	Georgia Tech	1/28/2014 7:32	EST	1/28/2014 12:58	EST	1/28/2014 9:57	5:25:53	4:21:10	17.687	7.428	2.22	Level 2	1	J1772	A	A	A	A	30308	United States	A	A	USD	0	Plug Out at Vehicle	54	30075	206089
A	A	Georgia Tech	1/27/2014 12:52	EST	1/27/2014 20:03	EST	1/27/2014 17:02	7:11:01	3:59:51	11.589	4.867	1.454	Level 2	2	J1772	A	A	A	A	30308	United States	A	A	USD	0	Plug Out at Vehicle	47	30542	178553
A	A	Georgia Tech	1/27/2014 17:50	EST	1/27/2014 20:00	EST	1/27/2014 17:00	2:09:56	2:08:45	6.695	2.812	0.84	Level 2	1	J1772	A	A	A	A	30308	United States	A	A	USD	0	Plug Out at Vehicle	1390863045	30096	206351
A	A	Georgia Tech	1/27/2014 16:30	EST	1/27/2014 18:14	EST	1/27/2014 15:13	1:43:59	1:42:49	9.897	4.157	1.242	Level 2	2	J1772	A	A	A	A	30308	United States	A	A	USD	0	Plug Out at Vehicle	1390858196	30506	211289
A	A	Georgia Tech	1/27/2014 17:50	EST	1/27/2014 17:50	EST	1/27/2014 14:51	0:00:00	0:00:00	0	0	0	Level 2	1	J1772	A	A	A	A	30308	United States	A	A	USD	0	Customer	1390862967	30096	206351
A	A	Georgia Tech	1/27/2014 8:23	EST	1/27/2014 16:40	EST	1/27/2014 13:39	8:17:00	4:10:45	11.659	4.897	1.463	Level 2	1	J1772	A	A	A	A	30308	United States	A	A	USD	0	Plug Out at Vehicle	46	30022	181217
A	A	Georgia Tech	1/26/2014 16:20	EST	1/26/2014 17:03	EST	1/26/2014 14:02	0:43:16	0:42:04	4.008	1.683	0.503	Level 2	1	J1772	A	A	A	A	30308	United States	A	A	USD	0	Plug Out at Vehicle	53	30004	184421
A	A	Georgia Tech	1/26/2014 10:41	EST	1/26/2014 15:33	EST	1/26/2014 12:32	4:51:34	4:25:55	19.207	8.067	2.411	Level 2	1	J1772	A	A	A	A	30308	United States	A	A	USD	0	Plug Out at Vehicle	45	30075	206089
A	A	Georgia Tech	1/24/2014 11:01	EST	1/24/2014 19:52	EST	1/24/2014 16:52	8:51:15	1:36:20	2.145	0.901	0.269	Level 2	1	J1772	A	A	A	A	30308	United States	A	A	USD	0	Plug Out at Vehicle	52	30318	197561
A	A	Georgia Tech	1/24/2014 14:31	EST	1/24/2014 14:31	EST	1/24/2014 11:33	0:00:00	0:00:00	0	0	0	Level 2	2	J1772	A	A	A	A	30308	United States	A	A	USD	0	Timeout	44	N/A
A	A	Georgia Tech	1/24/2014 11:09	EST	1/24/2014 14:32	EST	1/24/2014 11:31	3:23:21	1:07:19	1.014	0.426	0.127	Level 2	1	J1772	A	A	A	A	30308	United States	A	A	USD	0	Plug Out at Vehicle	41	30318	197561
A	A	Georgia Tech	1/24/2014 11:00	EST	1/24/2014 14:00	EST	1/24/2014 11:10	2:59:46	2:58:34	9.375	3.938	1.177	Level 2	2	J1772	A	A	A	A	30308	United States	A	A	USD	0	Plug Out at Vehicle	51	30318	135101
A	A	Georgia Tech	1/24/2014 11:13	EST	1/24/2014 11:13	EST	1/24/2014 8:15	0:00:00	0:00:00	0	0	0	Level 2	2	J1772	A	A	A	A	30308	United States	A	A	USD	0	Timeout	43	30318	135101
A	A	Georgia Tech	1/24/2014 10:36	EST	1/24/2014 10:36	EST	1/24/2014 7:38	0:00:00	0:00:00	0	0	0	Level 2	1	J1772	A	A	A	A	30308	United States	A	A	USD	0	Timeout	50	30318	135101
A	A	Georgia Tech	1/24/2014 7:29	EST	1/24/2014 10:35	EST	1/24/2014 7:34	3:05:48	3:04:31	16.718	7.021	2.098	Level 2	1	J1772	A	A	A	A	30308	United States	A	A	USD	0	Plug Out at Vehicle	40	30075	206089
A	A	Georgia Tech	1/24/2014 7:55	EST	1/24/2014 10:32	EST	1/24/2014 7:31	2:37:04	2:35:50	11.742	4.931	1.474	Level 2	2	J1772	A	A	A	A	30308	United States	A	A	USD	0	Plug Out at Vehicle	48	N/A
A	A	Georgia Tech	1/24/2014 9:19	EST	1/24/2014 10:11	EST	1/24/2014 7:10	0:51:30	0:49:58	2.566	1.078	0.322	Level 2	1	J1772	A	A	A	A	30308	United States	A	A	USD	0	Plug Out at Vehicle	49	30318	135101
A	A	Georgia Tech	1/23/2014 17:04	EST	1/23/2014 21:01	EST	1/23/2014 23:41	3:56:59	3:52:54	9.474	3.979	1.189	Level 2	1	J1772	A	A	A	A	30308	United States	A	A	USD	0	Plug Out at Vehicle	39	30024	207031
A	A	Georgia Tech	1/23/2014 12:05	EST	1/23/2014 17:52	EST	1/23/2014 14:51	5:46:52	5:26:31	17.608	7.395	2.21	Level 2	2	J1772	A	A	A	A	30308	United States	A	A	USD	0	Plug Out at Vehicle	1390496724	30339	210381
A	A	Georgia Tech	1/23/2014 10:52	EST	1/23/2014 15:06	EST	1/23/2014 12:05	4:13:47	4:12:36	12.087	5.077	1.517	Level 2	2	J1772	A	A	A	A	30308	United States	A	A	USD	0	Plug Out at Vehicle	1390492343	30022	181217
A	A	Georgia Tech	1/23/2014 11:21	EST	1/23/2014 13:53	EST	1/23/2014 10:53	2:32:31	2:31:26	4.017	1.687	0.504	Level 2	1	J1772	A	A	A	A	30308	United States	A	A	USD	0	Plug Out at Vehicle	1390494068	30308	209813
A	A	Georgia Tech	1/23/2014 7:30	EST	1/23/2014 12:08	EST	1/23/2014 9:07	4:38:13	2:29:00	7.643	3.21	0.959	Level 2	1	J1772	A	A	A	A	30308	United States	A	A	USD	0	Plug Out at Vehicle	47	30075	206089
A	A	Georgia Tech	1/23/2014 10:46	EST	1/23/2014 11:14	EST	1/23/2014 8:20	0:27:30	0:27:15	0.023	0.01	0.003	Level 2	1	J1772	A	A	A	A	30308	United States	A	A	USD	0	CPS Server	38	30308	209813
A	A	Georgia Tech	1/23/2014 11:14	EST	1/23/2014 11:14	EST	1/23/2014 8:16	0:00:00	0:00:00	0	0	0	Level 2	2	J1772	A	A	A	A	30308	United States	A	A	USD	0	Timeout	1390493653	N/A
A	A	Georgia Tech	1/23/2014 7:25	EST	1/23/2014 7:29	EST	1/23/2014 4:50	0:04:07	0:02:49	0.259	0.109	0.033	Level 2	1	J1772	A	A	A	A	30308	United States	A	A	USD	0	Plug Out at Vehicle	46	30075	206089
A	A	Georgia Tech	1/22/2014 17:11	EST	1/22/2014 21:08	EST	1/22/2014 19:57	3:56:31	1:52:34	5.277	2.216	0.662	Level 2	1	J1772	A	A	A	A	30308	United States	A	A	USD	0	Plug Out at Vehicle	37	30542	178553
A	A	Georgia Tech	1/22/2014 18:01	EST	1/22/2014 20:58	EST	1/22/2014 19:57	2:56:54	2:52:05	8.568	3.599	1.075	Level 2	1	J1772	A	A	A	A	30308	United States	A	A	USD	0	Plug Out at Vehicle	45	30096	206351
A	A	Georgia Tech	1/22/2014 13:17	EST	1/22/2014 16:10	EST	1/22/2014 15:21	2:52:54	2:48:41	10.788	4.531	1.354	Level 2	1	J1772	A	A	A	A	30308	United States	A	A	USD	0	Plug Out at Vehicle	44	N/A
A	A	Georgia Tech	1/22/2014 10:00	EST	1/22/2014 13:34	EST	1/22/2014 12:13	3:34:13	1:48:15	5.788	2.431	0.726	Level 2	1	J1772	A	A	A	A	30308	United States	A	A	USD	0	Plug Out at Vehicle	36	30345	183185
A	A	Georgia Tech	1/22/2014 7:43	EST	1/22/2014 11:43	EST	1/22/2014 8:42	3:59:45	3:01:50	8.609	3.616	1.08	Level 2	1	J1772	A	A	A	A	30308	United States	A	A	USD	0	Plug Out at Vehicle	43	30542	178553
A	A	Georgia Tech	1/21/2014 16:08	EST	1/21/2014 22:11	EST	1/21/2014 19:10	6:02:48	0:56:39	2.503	1.051	0.314	Level 2	1	J1772	A	A	A	A	30308	United States	A	A	USD	0	Plug Out at Vehicle	35	30542	178553
A	A	Georgia Tech	1/21/2014 20:16	EST	1/21/2014 21:01	EST	1/21/2014 18:11	0:45:14	0:43:59	2.253	0.946	0.283	Level 2	2	J1772	A	A	A	A	30308	United States	A	A	USD	0	Plug Out at Vehicle	1390353371	30024	207031
A	A	Georgia Tech	1/21/2014 16:04	EST	1/21/2014 21:08	EST	1/21/2014 18:07	5:03:38	2:10:24	4.019	1.688	0.504	Level 2	1	J1772	A	A	A	A	30308	United States	A	A	USD	0	Customer	42	30319	168221
A	A	Georgia Tech	1/21/2014 17:47	EST	1/21/2014 21:05	EST	1/21/2014 18:04	3:18:24	3:17:05	7.934	3.332	0.996	Level 2	2	J1772	A	A	A	A	30308	United States	A	A	USD	0	Plug Out at Vehicle	1390344416	30096	206351
A	A	Georgia Tech	1/21/2014 9:13	EST	1/21/2014 20:11	EST	1/21/2014 17:10	10:57:51	5:52:06	15.556	6.534	1.952	Level 2	2	J1772	A	A	A	A	30308	United States	A	A	USD	0	Plug Out at Vehicle	41	30075	206089
A	A	Georgia Tech	1/21/2014 8:32	EST	1/21/2014 17:45	EST	1/21/2014 14:44	9:12:40	9:09:57	29.719	12.482	3.73	Level 2	2	J1772	A	A	A	A	30308	United States	A	A	USD	0	Plug Out at Vehicle	34	31794	137475
A	A	Georgia Tech	1/21/2014 7:49	EST	1/21/2014 15:18	EST	1/21/2014 12:18	7:29:11	3:53:30	11.056	4.643	1.387	Level 2	1	J1772	A	A	A	A	30308	United States	A	A	USD	0	Plug Out at Vehicle	40	30542	178553
A	A	Georgia Tech	1/21/2014 7:23	EST	1/21/2014 13:36	EST	1/21/2014 10:36	6:13:35	5:58:40	19.246	8.083	2.415	Level 2	1	J1772	A	A	A	A	30308	United States	A	A	USD	0	Plug Out at Vehicle	33	N/A
A	A	Georgia Tech	1/20/2014 13:07	EST	1/20/2014 17:46	EST	1/20/2014 23:15	4:38:22	1:25:49	4.648	1.952	0.583	Level 2	1	J1772	A	A	A	A	30308	United States	A	A	USD	0	Customer	32	30345	183185
A	A	Georgia Tech	1/20/2014 12:55	EST	1/20/2014 16:16	EST	1/20/2014 23:08	3:20:30	3:08:33	9.434	3.962	1.184	Level 2	1	J1772	A	A	A	A	30308	United States	A	A	USD	0	Plug Out at Vehicle	39	30542	178553
A	A	Georgia Tech	1/19/2014 10:29	EST	1/19/2014 18:54	EST	1/20/2014 7:24	8:25:20	4:26:30	11.681	4.906	1.466	Level 2	1	J1772	A	A	A	A	30308	United States	A	A	USD	0	Plug Out at Vehicle	29	30075	206089
A	A	Georgia Tech	1/19/2014 10:40	EST	1/19/2014 21:58	EST	1/20/2014 7:18	11:17:43	7:28:47	21.499	9.03	2.698	Level 2	2	J1772	A	A	A	A	30308	United States	A	A	USD	0	Plug Out at Vehicle	30	N/A
A	A	Georgia Tech	1/19/2014 10:11	EST	1/19/2014 12:09	EST	1/19/2014 8:58	1:57:52	1:40:55	8.795	3.694	1.104	Level 2	1	J1772	A	A	A	A	30308	United States	A	A	USD	0	Plug Out at Vehicle	38	30096	206351
A	A	Georgia Tech	1/18/2014 10:47	EST	1/18/2014 17:45	EST	1/18/2014 21:24	6:57:35	4:05:21	11.796	4.954	1.48	Level 2	1	J1772	A	A	A	A	30308	United States	A	A	USD	0	Plug Out at Vehicle	36	30542	178553
A	A	Georgia Tech	1/18/2014 10:59	EST	1/18/2014 14:48	EST	1/18/2014 21:18	3:49:52	3:48:30	12.081	5.074	1.516	Level 2	1	J1772	A	A	A	A	30308	United States	A	A	USD	0	Plug Out at Vehicle	1390060736	30024	207031
A	A	Georgia Tech	1/18/2014 13:15	EST	1/18/2014 16:38	EST	1/18/2014 21:17	3:22:47	3:13:55	7.702	3.235	0.967	Level 2	2	J1772	A	A	A	A	30308	United States	A	A	USD	0	Plug Out at Vehicle	37	N/A
A	A	Georgia Tech	1/17/2014 7:05	EST	1/17/2014 13:34	EST	1/17/2014 10:44	6:29:00	4:57:35	13.064	5.487	1.639	Level 2	1	J1772	A	A	A	A	30308	United States	A	A	USD	0	Plug Out at Vehicle	1389960328	N/A
A	A	Georgia Tech	1/17/2014 7:40	EST	1/17/2014 12:30	EST	1/17/2014 9:29	4:50:17	3:02:25	8.591	3.608	1.078	Level 2	2	J1772	A	A	A	A	30308	United States	A	A	USD	0	Plug Out at Vehicle	35	30542	178553
A	A	Georgia Tech	1/16/2014 12:44	EST	1/16/2014 22:30	EST	1/16/2014 19:29	9:46:35	3:58:21	11.588	4.867	1.454	Level 2	1	J1772	A	A	A	A	30308	United States	A	A	USD	0	Plug Out at Vehicle	33	30542	178553
A	A	Georgia Tech	1/16/2014 16:07	EST	1/16/2014 21:04	EST	1/16/2014 18:16	4:57:19	3:30:46	8.234	3.458	1.033	Level 2	2	J1772	A	A	A	A	30308	United States	A	A	USD	0	Customer	34	30319	168221
A	A	Georgia Tech	1/16/2014 17:06	EST	1/16/2014 21:02	EST	1/16/2014 18:12	3:56:20	3:43:55	9.046	3.8	1.135	Level 2	1	J1772	A	A	A	A	30308	United States	A	A	USD	0	Plug Out at Vehicle	1389909919	30024	207031
A	A	Georgia Tech	1/15/2014 12:32	EST	1/15/2014 16:36	EST	1/15/2014 17:11	4:04:03	3:25:30	9.904	4.16	1.243	Level 2	1	J1772	A	A	A	A	30308	United States	A	A	USD	0	Plug Out at Vehicle	32	30542	178553
A	A	Georgia Tech	1/14/2014 11:57	EST	1/14/2014 22:11	EST	1/14/2014 22:41	10:13:56	3:25:04	9.923	4.167	1.245	Level 2	1	J1772	A	A	A	A	30308	United States	A	A	USD	0	Plug Out at Vehicle	31	30542	178553
A	A	Georgia Tech	1/14/2014 17:53	EST	1/14/2014 21:03	EST	1/14/2014 18:02	3:09:23	2:27:34	7.92	3.326	0.994	Level 2	1	J1772	A	A	A	A	30308	United States	A	A	USD	0	Plug Out at Vehicle	1389739999	30096	206351
A	A	Georgia Tech	1/14/2014 7:31	EST	1/14/2014 12:56	EST	1/14/2014 9:55	5:25:16	4:19:30	19.228	8.076	2.413	Level 2	1	J1772	A	A	A	A	30308	United States	A	A	USD	0	Plug Out at Vehicle	28	N/A
A	A	Georgia Tech	1/14/2014 9:07	EST	1/14/2014 12:19	EST	1/14/2014 9:19	3:12:51	3:11:29	9.384	3.941	1.178	Level 2	2	J1772	A	A	A	A	30308	United States	A	A	USD	0	Plug Out at Vehicle	1389708416	30022	181217
A	A	Georgia Tech	1/14/2014 8:43	EST	1/14/2014 11:25	EST	1/14/2014 8:24	2:42:18	2:40:54	8.558	3.594	1.074	Level 2	1	J1772	A	A	A	A	30308	United States	A	A	USD	0	Customer	30	30345	183185
A	A	Georgia Tech	1/13/2014 17:21	EST	1/13/2014 20:07	EST	1/13/2014 17:06	2:45:49	2:25:41	7.776	3.266	0.976	Level 2	1	J1772	A	A	A	A	30308	United States	A	A	USD	0	Plug Out at Vehicle	1389651668	30096	206351
A	A	Georgia Tech	1/13/2014 12:44	EST	1/13/2014 19:02	EST	1/13/2014 16:01	6:18:22	4:00:15	11.69	4.91	1.467	Level 2	1	J1772	A	A	A	A	30308	United States	A	A	USD	0	Plug Out at Vehicle	29	30542	178553
A	A	Georgia Tech	1/13/2014 7:27	EST	1/13/2014 16:24	EST	1/13/2014 13:23	8:56:52	5:51:36	20.81	8.74	2.612	Level 2	1	J1772	A	A	A	A	30308	United States	A	A	USD	0	Plug Out at Vehicle	27	N/A
A	A	Georgia Tech	1/13/2014 8:54	EST	1/13/2014 11:50	EST	1/13/2014 8:49	2:55:23	2:54:05	8.664	3.639	1.087	Level 2	2	J1772	A	A	A	A	30308	United States	A	A	USD	0	Plug Out at Vehicle	1389621275	30022	181217
A	A	Georgia Tech	1/12/2014 10:45	EST	1/12/2014 17:34	EST	1/13/2014 3:23	6:48:38	4:19:15	18.473	7.759	2.318	Level 2	1	J1772	A	A	A	A	30308	United States	A	A	USD	0	Customer	28	30075	206089
A	A	Georgia Tech	1/11/2014 13:59	EST	1/11/2014 16:29	EST	1/11/2014 13:28	2:29:23	2:28:15	7.432	3.121	0.933	Level 2	2	J1772	A	A	A	A	30308	United States	A	A	USD	0	Plug Out at Vehicle	27	30542	178553
A	A	Georgia Tech	1/10/2014 10:49	EST	1/10/2014 19:05	EST	1/10/2014 16:05	8:16:13	4:07:39	14.793	6.213	1.857	Level 2	2	J1772	A	A	A	A	30308	United States	A	A	USD	0	Plug Out at Vehicle	26	30075	206089
A	A	Georgia Tech	1/10/2014 14:20	EST	1/10/2014 18:16	EST	1/10/2014 15:15	3:56:15	2:23:45	7.984	3.353	1.002	Level 2	2	J1772	A	A	A	A	30308	United States	A	A	USD	0	Plug Out at Vehicle	26	N/A
A	A	Georgia Tech	1/10/2014 5:30	EST	1/10/2014 12:43	EST	1/10/2014 9:43	7:13:20	3:08:45	9.24	3.881	1.16	Level 2	1	J1772	A	A	A	A	30308	United States	A	A	USD	0	Plug Out at Vehicle	25	30542	178553
A	A	Georgia Tech	1/10/2014 6:56	EST	1/10/2014 12:10	EST	1/10/2014 9:10	5:14:02	4:54:11	12.746	5.353	1.6	Level 2	2	J1772	A	A	A	A	30308	United States	A	A	USD	0	Plug Out at Vehicle	1389354967	N/A
A	A	Georgia Tech	1/10/2014 5:53	EST	1/10/2014 11:56	EST	1/10/2014 8:56	6:02:38	2:47:42	12.986	5.454	1.63	Level 2	1	J1772	A	A	A	A	30308	United States	A	A	USD	0	Plug Out at Vehicle	24	N/A
A	A	Georgia Tech	1/9/2014 12:12	EST	1/9/2014 20:20	EST	1/10/2014 2:51	8:08:02	4:03:00	11.777	4.946	1.478	Level 2	2	J1772	A	A	A	A	30308	United States	A	A	USD	0	Plug Out at Vehicle	21	30542	178553
A	A	Georgia Tech	1/9/2014 16:17	EST	1/9/2014 20:57	EST	1/9/2014 23:08	4:40:04	1:54:19	3.27	1.373	0.41	Level 2	1	J1772	A	A	A	A	30308	United States	A	A	USD	0	Plug Out at Vehicle	24	30319	168221
A	A	Georgia Tech	1/9/2014 19:00	EST	1/9/2014 21:25	EST	1/9/2014 22:57	2:24:38	2:24:20	7.225	3.035	0.907	Level 2	1	J1772	A	A	A	A	30308	United States	A	A	USD	0	Plug Out at Vehicle	22	31312	5753
A	A	Georgia Tech	1/9/2014 7:17	EST	1/9/2014 16:20	EST	1/9/2014 13:21	9:03:54	4:39:30	20.625	8.663	2.588	Level 2	1	J1772	A	A	A	A	30308	United States	A	A	USD	0	Plug Out at Vehicle	20	N/A
A	A	Georgia Tech	1/9/2014 10:49	EST	1/9/2014 14:58	EST	1/9/2014 13:08	4:08:49	3:31:30	9.095	3.82	1.141	Level 2	2	J1772	A	A	A	A	30308	United States	A	A	USD	0	Plug Out at Vehicle	22	30075	206089
A	A	Georgia Tech	1/9/2014 7:28	EST	1/9/2014 12:34	EST	1/9/2014 11:22	5:05:45	2:09:35	6.227	2.615	0.781	Level 2	1	J1772	A	A	A	A	30308	United States	A	A	USD	0	Plug Out at Vehicle	21	30064	202419
A	A	Georgia Tech	1/8/2014 17:38	EST	1/8/2014 20:58	EST	1/8/2014 17:58	3:19:56	3:09:45	8.855	3.719	1.111	Level 2	2	J1772	A	A	A	A	30308	United States	A	A	USD	0	Plug Out at Vehicle	1389220674	30096	206351
A	A	Georgia Tech	1/8/2014 14:29	EST	1/8/2014 17:21	EST	1/8/2014 14:22	2:51:53	2:51:00	14.56	6.115	1.827	Level 2	2	J1772	A	A	A	A	30308	United States	A	A	USD	0	Plug Out at Vehicle	1389209390	30338	207159
A	A	Georgia Tech	1/8/2014 11:57	EST	1/8/2014 16:28	EST	1/8/2014 13:28	4:30:51	0:32:14	0.248	0.104	0.031	Level 2	1	J1772	A	A	A	A	30308	United States	A	A	USD	0	Plug Out at Vehicle	19	N/A
A	A	Georgia Tech	1/8/2014 9:23	EST	1/8/2014 13:07	EST	1/8/2014 10:07	3:44:05	3:43:50	11.167	4.69	1.401	Level 2	1	J1772	A	A	A	A	30308	United States	A	A	USD	0	Plug Out at Vehicle	20	30542	178553
A	A	Georgia Tech	1/8/2014 7:55	EST	1/8/2014 11:55	EST	1/8/2014 8:55	4:00:14	3:59:56	20.27	8.513	2.544	Level 2	1	J1772	A	A	A	A	30308	United States	A	A	USD	0	Plug Out at Vehicle	18	N/A
A	A	Georgia Tech	1/7/2014 16:07	EST	1/7/2014 21:07	EST	1/7/2014 18:07	5:00:06	3:02:26	3.742	1.572	0.47	Level 2	2	J1772	A	A	A	A	30308	United States	A	A	USD	0	Plug Out at Vehicle	19	30319	168221
A	A	Georgia Tech	1/7/2014 10:20	EST	1/7/2014 18:26	EST	1/7/2014 15:26	8:05:46	4:58:12	9.648	4.052	1.211	Level 2	2	J1772	A	A	A	A	30308	United States	A	A	USD	0	Plug Out at Vehicle	1389108024	N/A
A	A	Georgia Tech	1/7/2014 11:56	EST	1/7/2014 16:30	EST	1/7/2014 13:30	4:34:03	3:47:50	10.757	4.518	1.35	Level 2	1	J1772	A	A	A	A	30308	United States	A	A	USD	0	Plug Out at Vehicle	18	30542	178553
A	A	Georgia Tech	1/7/2014 9:18	EST	1/7/2014 12:57	EST	1/7/2014 9:57	3:38:48	3:14:10	9.889	4.153	1.241	Level 2	1	J1772	A	A	A	A	30308	United States	A	A	USD	0	Plug Out at Vehicle	17	30075	206089
A	A	Georgia Tech	1/6/2014 11:53	EST	1/6/2014 17:35	EST	1/6/2014 14:35	5:41:29	4:06:55	11.836	4.971	1.485	Level 2	1	J1772	A	A	A	A	30308	United States	A	A	USD	0	Plug Out at Vehicle	16	30542	178553
A	A	Georgia Tech	1/6/2014 12:08	EST	1/6/2014 17:16	EST	1/6/2014 14:16	5:07:17	2:04:44	5.587	2.347	0.701	Level 2	2	J1772	A	A	A	A	30308	United States	A	A	USD	0	Plug Out at Vehicle	17	30064	202419
A	A	Georgia Tech	1/6/2014 7:18	EST	1/6/2014 16:30	EST	1/6/2014 14:10	9:11:13	4:48:20	21.777	9.146	2.733	Level 2	1	J1772	A	A	A	A	30308	United States	A	A	USD	0	Plug Out at Vehicle	16	N/A
A	A	Georgia Tech	1/5/2014 17:59	EST	1/5/2014 18:01	EST	1/5/2014 15:01	0:01:59	0:00:00	0	0	0	Level 2	1	J1772	A	A	A	A	30308	United States	A	A	USD	0	Timeout	1388962753	N/A
A	A	Georgia Tech	1/5/2014 17:59	EST	1/5/2014 18:01	EST	1/5/2014 15:01	0:01:59	0:00:00	0	0	0	Level 2	2	J1772	A	A	A	A	30308	United States	A	A	USD	0	Timeout	1388962744	N/A
A	A	Georgia Tech	1/5/2014 11:36	EST	1/5/2014 14:18	EST	1/5/2014 12:20	2:41:57	2:23:50	7.614	3.198	0.956	Level 2	2	J1772	A	A	A	A	30308	United States	A	A	USD	0	Plug Out at Vehicle	15	30075	206089
A	A	Georgia Tech	1/4/2014 11:48	EST	1/4/2014 11:54	EST	1/5/2014 1:19	0:05:50	0:05:24	0.263	0.11	0.033	Level 2	2	J1772	A	A	A	A	30308	United States	A	A	USD	0	Plug Out at Vehicle	14	30005-3767	8027
A	A	Georgia Tech	1/4/2014 11:46	EST	1/4/2014 11:47	EST	1/5/2014 1:10	0:00:51	0:00:18	0	0	0	Level 2	2	J1772	A	A	A	A	30308	United States	A	A	USD	0	Plug Out at Vehicle	12	30318	197561
A	A	Georgia Tech	1/4/2014 12:39	EST	1/4/2014 12:40	EST	1/5/2014 1:01	0:01:05	0:00:49	0.034	0.014	0.004	Level 2	1	J1772	A	A	A	A	30308	United States	A	A	USD	0	Plug Out at Vehicle	15	30005-3767	8027
A	A	Georgia Tech	1/4/2014 10:30	EST	1/4/2014 10:32	EST	1/5/2014 0:59	0:02:00	0:00:00	0	0	0	Level 2	1	J1772	A	A	A	A	30308	United States	A	A	USD	0	Timeout	9	30318	197561
A	A	Georgia Tech	1/4/2014 12:11	EST	1/4/2014 12:38	EST	1/5/2014 0:59	0:27:13	0:26:49	1.327	0.557	0.167	Level 2	2	J1772	A	A	A	A	30308	United States	A	A	USD	0	Plug Out at Vehicle	14	30005-3767	8027
A	A	Georgia Tech	1/4/2014 10:29	EST	1/4/2014 10:30	EST	1/5/2014 0:49	0:01:20	0:00:00	0	0	0	Level 2	1	J1772	A	A	A	A	30308	United States	A	A	USD	0	Customer	8	30318	197561
A	A	Georgia Tech	1/5/2014 3:39	EST	1/5/2014 3:39	EST	1/5/2014 0:39	0:02:00	0:00:00	0	0	0	Level 2	1	J1772	A	A	A	A	30308	United States	A	A	USD	0	Timeout	7	N/A
A	A	Georgia Tech	1/4/2014 23:09	EST	1/4/2014 23:09	EST	1/4/2014 20:09	0:01:59	0:00:00	0	0	0	Level 2	1	J1772	A	A	A	A	30308	United States	A	A	USD	0	Timeout	6	N/A
A	A	Georgia Tech	1/4/2014 11:10	EST	1/4/2014 11:17	EST	1/4/2014 20:09	0:06:43	0:01:24	0.062	0.026	0.008	Level 2	2	J1772	A	A	A	A	30308	United States	A	A	USD	0	Plug Removed While Rebooting	10	30005-3767	8027
A	A	Georgia Tech	1/4/2014 11:47	EST	1/4/2014 11:54	EST	1/4/2014 18:42	0:06:40	0:06:24	0	0	0	Level 2	1	J1772	A	A	A	A	30308	United States	A	A	USD	0	Plug Out at Vehicle	13	30318	197561
A	A	Georgia Tech	1/4/2014 21:29	EST	1/4/2014 21:29	EST	1/4/2014 18:29	0:02:01	0:00:00	0	0	0	Level 2	1	J1772	A	A	A	A	30308	United States	A	A	USD	0	Timeout	4	30318	197561
A	A	Georgia Tech	1/4/2014 9:03	EST	1/4/2014 16:00	EST	1/4/2014 18:21	6:57:21	3:15:52	10.645	4.471	1.336	Level 2	1	J1772	A	A	A	A	30308	United States	A	A	USD	0	Plug Out at Vehicle	5	30319	168221
A	A	Georgia Tech	1/4/2014 10:39	EST	1/4/2014 10:41	EST	1/4/2014 9:32	0:01:59	0:00:00	0	0	0	Level 2	2	J1772	A	A	A	A	30308	United States	A	A	USD	0	Timeout	9	30318	197561
A	A	Georgia Tech	1/4/2014 11:44	EST	1/4/2014 11:46	EST	1/4/2014 9:25	0:02:14	0:00:00	0	0	0	Level 2	1	J1772	A	A	A	A	30308	United States	A	A	USD	0	Plug Out at Vehicle	11	30005-3767	8027
A	A	Georgia Tech	1/4/2014 11:31	EST	1/4/2014 11:37	EST	1/4/2014 9:14	0:05:24	0:05:09	0.25	0.105	0.031	Level 2	1	J1772	A	A	A	A	30308	United States	A	A	USD	0	Plug Out at Vehicle	10	30005-3767	8027
A	A	Georgia Tech	1/4/2014 12:07	EST	1/4/2014 12:09	EST	1/4/2014 9:11	0:01:38	0:01:25	0.063	0.027	0.008	Level 2	2	J1772	A	A	A	A	30308	United States	A	A	USD	0	CPS Server	13	30005-3767	8027
A	A	Georgia Tech	1/4/2014 11:20	EST	1/4/2014 11:26	EST	1/4/2014 8:26	0:05:32	0:05:08	0.248	0.104	0.031	Level 2	2	J1772	A	A	A	A	30308	United States	A	A	USD	0	Plug Out at Vehicle	11	30005-3767	8027
A	A	Georgia Tech	1/4/2014 10:19	EST	1/4/2014 10:19	EST	1/4/2014 7:19	0:02:01	0:00:00	0	0	0	Level 2	1	J1772	A	A	A	A	30308	United States	A	A	USD	0	Timeout	3	N/A
A	A	Georgia Tech	1/4/2014 10:13	EST	1/4/2014 10:15	EST	1/4/2014 7:15	0:01:59	0:00:00	0	0	0	Level 2	2	J1772	A	A	A	A	30308	United States	A	A	USD	0	Timeout	8	30318	197561
A	A	Georgia Tech	1/4/2014 10:12	EST	1/4/2014 10:13	EST	1/4/2014 7:13	0:00:54	0:00:09	0	0	0	Level 2	2	J1772	A	A	A	A	30308	United States	A	A	USD	0	Plug Out at Vehicle	7	30318	197561
A	A	Georgia Tech	1/4/2014 10:03	EST	1/4/2014 10:05	EST	1/4/2014 7:05	0:01:59	0:00:00	0	0	0	Level 2	2	J1772	A	A	A	A	30308	United States	A	A	USD	0	Timeout	6	30318	197561
A	A	Georgia Tech	1/4/2014 9:58	EST	1/4/2014 9:58	EST	1/4/2014 6:58	0:02:00	0:00:00	0	0	0	Level 2	1	J1772	A	A	A	A	30308	United States	A	A	USD	0	Timeout	2	N/A
A	A	Georgia Tech	1/4/2014 8:56	EST	1/4/2014 9:01	EST	1/4/2014 6:53	0:05:47	0:05:29	0.529	0.222	0.066	Level 2	1	J1772	A	A	A	A	30308	United States	A	A	USD	0	Plug Out at Vehicle	4	30319	168221
A	A	Georgia Tech	1/3/2014 17:07	EST	1/3/2014 17:07	EST	1/3/2014 14:07	0:02:00	0:00:00	0	0	0	Level 2	1	J1772	A	A	A	A	30308	United States	A	A	USD	0	Timeout	1	N/A
A	A	Georgia Tech	1/3/2014 16:51	EST	1/3/2014 16:53	EST	1/3/2014 13:53	0:01:59	0:00:00	0	0	0	Level 2	1	J1772	A	A	A	A	30308	United States	A	A	USD	0	Timeout	3	30318	197561
A	A	Georgia Tech	1/10/2014 7:29	EST	1/10/2014 10:55	EST		1:50:23	1:49:49	5.389	2.263	0.676	Level 2	2	J1772	A	A	A	A	30308	United States	A	A	USD	0		25	30064	202419
A	A	Georgia Tech	1/4/2014 11:38	EST	1/4/2014 12:09	EST		0:01:50	0:01:24	0.063	0.026	0.008	Level 2	2	J1772	A	A	A	A	30308	United States	A	A	USD	0		12	30005-3767	8027
A	A	Georgia Tech	2/13/2015 6:35	EST		EST		9:05:05	6:38:01	17.071	7.17	2.142	Level 2	1	J1772	A	A	A	A	30308	United States	A	A		0		791	30114	235945
A	A	Georgia Tech	2/13/2015 15:03	EST		EST		0:35:09	0:34:44	2.125	0.893	0.267	Level 2	1	J1772	A	A	A	A	30308	United States	A	A		0		1423857773	30345	183185
A	A	Georgia Tech	2/13/2015 7:43	EST		EST		7:55:25	7:36:11	21.44	9.005	2.691	Level 2	2	J1772	A	A	A	A	30308	United States	A	A		0		792	30622	217113
