# Supplementary material for: Optimal planning and allocation of Plug-in Hybrid Electric Vehicles charging stations using a novel hybrid optimization technique
Source: PLoS One. 2023 Jul 26;18(7):e0284421. doi: 10.1371/journal.pone.0284421 (PMC10370702; doi:10.1371/journal.pone.0284421)
Supplement: S3 File — (XLSX) [file pone.0284421.s003.xlsx]

## Sheet: Sheet1
From	To	km
30308	28207	362.076
30308	30002	10.766
30308	30004	42.394
30308	30005	38.345
30308	30009	34.898
30308	30016	50.263
30308	30019	50.991
30308	30022	31.477
30308	30024	41.906
30308	30030	8.119
30308	30033	9.858
30308	30039	31.807
30308	30040	51.895
30308	30041	54.583
30308	30043	42.441
30308	30044	33.379
30308	30045	45.479
30308	30047	26.965
30308	30062	27.385
30308	30064	28.494
30308	30066	31.328
30308	30067	19.733
30308	30068	22.456
30308	30075	31.595
30308	30076	29.271
30308	30080	15.607
30308	30082	17.327
30308	30084	17.578
30308	30096	31.174
30308	30097	35.561
30308	30101	42.203
30308	30102	44.354
30308	30110	70.122
30308	30113	76.935
30308	30114	54.698
30308	30126	16.956
30308	30127	31.427
30308	30134	37.282
30308	30135	34.789
30308	30141	37.531
30308	30144	35.485
30308	30152	34.634
30308	30168	19.459
30308	30189	43.094
30308	30215	42.819
30308	30253	40.101
30308	30263	61.604
30308	30268	40.509
30308	30269	45.783
30308	30276	59.187
30308	30306	3.185
30308	30307	4.114
30308	30308	0
30308	30309	3.277
30308	30312	2.948
30308	30316	7.888
30308	30318	6.864
30308	30319	12.325
30308	30327	11.543
30308	30328	17.963
30308	30338	20.242
30308	30339	14.036
30308	30341	15.404
30308	30342	12.351
30308	30345	12.51
30308	30346	17.406
30308	30350	23.674
30308	30360	20.547
30308	30363	2.934
30308	30458	282.277
30308	30506	77.945
30308	30518	51.443
30308	30519	53.234
30308	30542	62.587
30308	30606	89.94
30308	30622	81.246
30308	30701	96.354
30308	31312	321.463
30308	31794	272.695
30308	33331	941.004
30308	48326	996.445
30308	98052	3491.18
30308	310062	132.897
30308	300335807	9.858
