# Supplementary material for: Optimal planning and allocation of Plug-in Hybrid Electric Vehicles charging stations using a novel hybrid optimization technique
Source: PLoS One. 2023 Jul 26;18(7):e0284421. doi: 10.1371/journal.pone.0284421 (PMC10370702; doi:10.1371/journal.pone.0284421)
Supplement: S4 File — (XLSX) [file pone.0284421.s004.xlsx]

## Sheet: Sheet1
e	g	h	f
6.249	2.625	0.784	1.02
4.352	1.828	0.546	0.83
4.341	1.823	0.545	1.02
7.857	3.3	0.986	4.12
6.075	2.551	0.762	1.68
7.758	3.258	0.974	2.04
9.55	4.011	1.199	1.39
11.275	4.735	1.415	2.9
6.061	2.546	0.761	0.88
4.019	1.688	0.504	1.19
9.085	3.816	1.14	2.12
5.153	2.164	0.647	1.78
19.28	8.098	2.42	6.17
12.334	5.18	1.548	4.73
9.975	4.19	1.252	2.73
12.815	5.382	1.608	2.7
13.826	5.807	1.735	2.94
0	0	0	0
12.408	5.211	1.557	4.25
18.272	7.674	2.293	5.56
9.594	4.03	1.204	4.52
12.967	5.446	1.627	4.5
4.789	2.011	0.601	1.96
19.524	8.2	2.45	8.96
14.033	5.894	1.761	2.25
17.313	7.272	2.173	3.88
11.27	4.733	1.414	4.73
15.352	6.448	1.927	4.85
9.568	4.019	1.201	2.9
11.164	4.689	1.401	2.78
7.885	3.312	0.99	3.7
17.425	7.319	2.187	4.4
9.837	4.132	1.235	4.36
4.441	1.865	0.557	0.66
9.778	4.107	1.227	2.46
10.226	4.295	1.283	3.02
13.188	5.539	1.655	6
8.429	3.54	1.058	2.58
21.802	9.157	2.736	4.91
5.88	2.47	0.738	1.6
12.384	5.201	1.554	4.15
12.102	5.083	1.519	3.11
10.676	4.484	1.34	2.84
7.262	3.05	0.911	1.74
8.468	3.557	1.063	2.84
9.219	3.872	1.157	3.07
5.726	2.405	0.719	0.83
0	0	0	0
18.319	7.694	2.299	5.1
15.359	6.451	1.927	4.05
12.336	5.181	1.548	4.36
14.575	6.122	1.829	3.67
0.081	0.034	0.01	0
7.045	2.959	0.884	2.61
8.973	3.768	1.126	3.03
8.226	3.455	1.032	1.18
15.678	6.585	1.968	4.56
0	0	0	0
7.646	3.211	0.96	3.65
4.523	1.9	0.568	1.18
13.474	5.659	1.691	4.89
2.656	1.115	0.333	1.18
4.634	1.946	0.582	1.26
9.576	4.022	1.202	1.39
6.093	2.559	0.765	0.92
6.144	2.581	0.771	0.99
20.285	8.52	2.546	5.09
14.247	5.984	1.788	3.88
11.356	4.769	1.425	3.33
11.482	4.822	1.441	2.09
12.677	5.324	1.591	7.56
13.155	5.525	1.651	1.94
9.515	3.996	1.194	2.34
19.561	8.216	2.455	4.27
15.647	6.572	1.964	4.34
6.129	2.574	0.769	1.67
7.743	3.252	0.972	1.13
17.785	7.47	2.232	2.64
12.137	5.098	1.523	2.76
0	0	0	0
14.428	6.06	1.811	2.13
5.487	2.305	0.689	1.87
12.041	5.057	1.511	4.52
6.48	2.722	0.813	1.53
15.585	6.546	1.956	4.24
9.9	4.158	1.242	2.5
10.433	4.382	1.309	3.18
8.859	3.721	1.112	3.56
11.775	4.945	1.478	2.84
5.382	2.261	0.675	1.5
4.117	1.729	0.517	0.98
9.189	3.859	1.153	2.74
11.984	5.033	1.504	3.42
4.551	1.911	0.571	1.02
8.067	3.388	1.012	3.94
18.778	7.887	2.357	3.67
20.281	8.518	2.545	5.96
3.386	1.422	0.425	2.38
14.069	5.909	1.766	3.77
7.815	3.282	0.981	1.8
6.193	2.601	0.777	1.55
8.696	3.652	1.091	2.04
14.675	6.164	1.842	2.23
14.136	5.937	1.774	2.53
10.13	4.255	1.271	3.79
8.9	3.738	1.117	6.81
13.201	5.544	1.657	6.02
10.201	4.284	1.28	2.71
20.217	8.491	2.537	4.85
13.707	5.757	1.72	4.08
2.969	1.247	0.373	0.81
10.056	4.224	1.262	3.05
12.457	5.232	1.563	1.82
7.14	2.999	0.896	3.33
10.556	4.433	1.325	2.59
12.207	5.127	1.532	3.15
18.936	7.953	2.376	4.64
10.88	4.57	1.365	4.18
12.187	5.119	1.53	1.78
11.809	4.96	1.482	2.28
22.41	9.412	2.812	3.69
10.978	4.611	1.378	8.78
10.678	4.485	1.34	2.08
12.679	5.325	1.591	5.31
9.577	4.022	1.202	5.17
6.35	2.667	0.797	1.64
11.53	4.843	1.447	3.55
11.971	5.028	1.502	2.01
20.108	8.445	2.524	4.87
11.686	4.908	1.467	4.53
7.648	3.212	0.96	2.09
6.388	2.683	0.802	2.13
21.906	9.201	2.749	5.41
14.136	5.937	1.774	4.05
18.705	7.856	2.348	5.14
11.556	4.853	1.45	5.05
11.807	4.959	1.482	2.79
5.55	2.331	0.697	1.31
12.902	5.419	1.619	3.82
8.466	3.556	1.063	2.85
16.188	6.799	2.032	3.53
7.242	3.042	0.909	5.39
3.019	1.268	0.379	3.37
9.971	4.188	1.251	1.69
18.683	7.847	2.345	4.23
15.414	6.474	1.935	4.5
0	0	0	0
10.111	4.246	1.269	2.75
6.095	2.56	0.765	1.67
13.575	5.702	1.704	3.65
5.952	2.5	0.747	2.06
19.58	8.223	2.457	5.07
5.617	2.359	0.705	1.35
18.795	7.894	2.359	4.71
4.302	1.807	0.54	1.67
10.818	4.543	1.358	3.91
6.32	2.654	0.793	0.9
19.485	8.184	2.445	3.98
9.132	3.835	1.146	5.24
12.507	5.253	1.57	3.92
10.314	4.332	1.294	1.94
7.8	3.276	0.979	1.88
12.269	5.153	1.54	4.42
19.737	8.29	2.477	4.55
13.902	5.839	1.745	4.51
10.033	4.214	1.259	2.82
12.281	5.158	1.541	3.09
9.903	4.159	1.243	5.28
0.976	0.41	0.122	0.14
7.053	2.962	0.885	1.28
5.552	2.332	0.697	1.08
1.179	0.495	0.148	0.33
13.137	5.518	1.649	3.61
18.278	7.677	2.294	4.12
2.126	0.893	0.267	0.6
6.939	2.915	0.871	1.63
10.812	4.541	1.357	2.74
9.039	3.796	1.134	4.49
8.025	3.371	1.007	1.23
9.208	3.868	1.156	1.79
0	0	0	0
6.952	2.92	0.872	1.8
11.996	5.039	1.506	4.74
16.789	7.051	2.107	5.65
18.214	7.65	2.286	4.76
5.752	2.416	0.722	1.55
7.209	3.028	0.905	2.42
17.611	7.397	2.21	5.78
7.097	2.981	0.891	1.27
9.9	4.158	1.242	8.3
4.702	1.975	0.59	1.22
7.468	3.136	0.937	1.9
4.468	1.877	0.561	1.76
18.852	7.918	2.366	4.77
12.781	5.368	1.604	4.94
2.861	1.202	0.359	0.72
9.589	4.028	1.203	2.86
10.673	4.483	1.339	1.87
20.227	8.495	2.539	6.02
19.574	8.221	2.457	6.74
6.516	2.737	0.818	1.7
3.869	1.625	0.486	1.72
7.686	3.228	0.965	1.92
11.228	4.716	1.409	4.05
7.205	3.026	0.904	1.7
3.255	1.367	0.409	0.53
14.674	6.163	1.842	3.83
13.714	5.76	1.721	8.15
13.389	5.623	1.68	8.47
12.693	5.331	1.593	4.44
10.581	4.444	1.328	6.31
6.457	2.712	0.81	2.31
10.042	4.218	1.26	2.6
9.25	3.885	1.161	2.18
9.793	4.113	1.229	2.42
9.836	4.131	1.234	1.44
13.923	5.848	1.747	5.46
0	0	0	0
2.313	0.971	0.29	0.34
10.433	4.382	1.309	6.07
13.668	5.74	1.715	4.69
6.121	2.571	0.768	1.65
12.864	5.403	1.614	5.6
15.103	6.343	1.895	3.59
4.982	2.092	0.625	0.86
7.738	3.25	0.971	1.14
14.379	6.039	1.805	3.89
2.824	1.186	0.354	0.75
12.512	5.255	1.57	2.1
6.537	2.746	0.82	1.8
10.799	4.536	1.355	7.34
13.985	5.874	1.755	3.05
9.806	4.119	1.231	2.62
15.611	6.557	1.959	5.24
7.603	3.193	0.954	4.29
19.223	8.074	2.413	5.85
8.053	3.382	1.011	2.07
2.245	0.943	0.282	0.35
11.403	4.789	1.431	3.96
12.679	5.325	1.591	2.14
12.199	5.124	1.531	2.44
14.693	6.171	1.844	5.77
13.593	5.709	1.706	4.66
7.191	3.02	0.903	1.99
11.038	4.636	1.385	2.85
15.954	6.701	2.002	2.8
6.212	2.609	0.78	1.61
10.456	4.391	1.312	4.98
10.186	4.278	1.278	5.23
8.981	3.772	1.127	2.35
22.215	9.33	2.788	4.09
0.02	0.008	0.002	0
5.819	2.444	0.73	0.87
13.471	5.658	1.691	3.58
8.441	3.545	1.059	1.94
16.387	6.883	2.057	4.92
2.707	1.137	0.34	0.4
2.186	0.918	0.274	2.1
6.357	2.67	0.798	4.01
1.536	0.645	0.193	0.41
5.838	2.452	0.733	0.93
15.72	6.603	1.973	4
14.611	6.136	1.834	3.11
11.991	5.036	1.505	3.34
18.515	7.776	2.324	4.68
16.364	6.873	2.054	5.09
9.239	3.88	1.159	3.82
4.875	2.047	0.612	1.32
4.069	1.709	0.511	0.95
18.515	7.776	2.324	4.34
12.938	5.434	1.624	3.97
4.171	1.752	0.523	0.61
4.555	1.913	0.572	1.29
5.689	2.389	0.714	1.32
3.737	1.57	0.469	0.54
13.153	5.524	1.651	1.95
4.093	1.719	0.514	0.63
4.759	1.999	0.597	1.11
23.618	9.92	2.964	4.49
12.716	5.341	1.596	2.83
0.039	0.016	0.005	0
4.205	1.766	0.528	0.98
12.076	5.072	1.516	2.57
5.994	2.517	0.752	0.88
7.767	3.262	0.975	1.25
13.676	5.744	1.716	3.55
22.352	9.388	2.805	4.56
13.658	5.736	1.714	1.98
11.566	4.858	1.452	1.83
0	0	0	0.04
0	0	0	0
7.974	3.349	1.001	1.17
9.408	3.951	1.181	2.22
19.606	8.235	2.461	4.6
9.571	4.02	1.201	2.56
7.317	3.073	0.918	3.01
3.731	1.567	0.468	0.99
4.131	1.735	0.518	0.59
6.348	2.666	0.797	1.52
0.101	0.042	0.013	0
9.46	3.973	1.187	2.35
11.925	5.009	1.497	1.73
13.884	5.831	1.742	3.26
10.323	4.336	1.296	2.71
7.794	3.274	0.978	1.15
5.839	2.452	0.733	1.04
12.283	5.159	1.542	2.61
12.782	5.369	1.604	3.86
4.615	1.938	0.579	1.26
0	0	0	0
5.381	2.26	0.675	0.77
9.541	4.007	1.197	7.8
8.459	3.553	1.062	1.79
4.565	1.917	0.573	1.24
18.905	7.94	2.373	4.83
6.184	2.597	0.776	1.66
6.527	2.741	0.819	0.96
9.501	3.991	1.192	1.41
11.157	4.686	1.4	3.32
6.346	2.665	0.796	1.1
3.664	1.539	0.46	0.63
14.694	6.171	1.844	2.27
4.133	1.736	0.519	0.6
6.166	2.59	0.774	0.91
19.7	8.274	2.472	14.55
12.971	5.448	1.628	2.05
9.881	4.15	1.24	3.27
8.676	3.644	1.089	2.05
3.797	1.595	0.476	2.24
10.718	4.501	1.345	2.17
9.868	4.145	1.238	1.72
8.315	3.492	1.044	2.17
11.87	4.985	1.49	4.83
13.907	5.841	1.745	4.71
1.676	0.704	0.21	0.46
8.419	3.536	1.057	2.18
4.183	1.757	0.525	0.97
19.937	8.373	2.502	7.48
12.341	5.183	1.549	2.35
15.686	6.588	1.969	4.43
6.564	2.757	0.824	1.68
9.313	3.912	1.169	2.45
7.991	3.356	1.003	2.69
12.517	5.257	1.571	1.9
7.961	3.343	0.999	1.3
18.192	7.641	2.283	4.4
5.895	2.476	0.74	1.03
13.488	5.665	1.693	3.74
13.778	5.787	1.729	6
9.881	4.15	1.24	6.49
7.201	3.025	0.904	4.17
8.748	3.674	1.098	2.31
6.963	2.925	0.874	1.66
2.794	1.173	0.351	0.78
9.977	4.19	1.252	1.48
0	0	0	6.25
12.809	5.38	1.608	6.11
7.116	2.989	0.893	2.77
8.165	3.429	1.025	2.2
5.124	2.152	0.643	3.62
10.773	4.525	1.352	8.59
6.043	2.538	0.758	1.67
12.171	5.112	1.527	2.38
6.999	2.94	0.878	2.98
17.895	7.516	2.246	3.01
12.872	5.406	1.615	1.95
3.906	1.64	0.49	0.58
6.834	2.87	0.858	1
7.902	3.319	0.992	1.17
7.818	3.284	0.981	1.8
4.181	1.756	0.525	1.45
0	0	0	0
9.558	4.014	1.2	2.32
7.92	3.326	0.994	1.18
7.946	3.338	0.997	2.14
6.617	2.779	0.83	1.56
6.856	2.879	0.86	1.67
17.233	7.238	2.163	5.45
10.103	4.243	1.268	3.95
15.543	6.528	1.951	3.55
13.367	5.614	1.678	2.92
6.286	2.64	0.789	2.75
12.254	5.147	1.538	3.29
2.659	1.117	0.334	1.56
11.347	4.766	1.424	2.72
8.472	3.558	1.063	1.48
19.981	8.392	2.508	3.43
2.191	0.92	0.275	0.59
0.415	0.174	0.052	0.12
11.721	4.923	1.471	2.81
10.586	4.446	1.328	1.8
13.57	5.699	1.703	2.67
9.213	3.87	1.156	1.36
4.22	1.772	0.53	1.66
4.108	1.725	0.515	0.98
0	0	0	0
13.257	5.568	1.664	3.47
11.738	4.93	1.473	3.59
7.322	3.075	0.919	1.08
8.043	3.378	1.009	1.21
6.134	2.576	0.77	2.02
10.469	4.397	1.314	3.96
11.322	4.755	1.421	1.68
5.884	2.471	0.738	0.88
7.481	3.142	0.939	1.09
0.559	0.235	0.07	0.09
2.076	0.872	0.26	0.54
11	4.62	1.381	1.66
20.155	8.465	2.529	4.43
10.694	4.491	1.342	2
7.527	3.161	0.945	2.93
8.077	3.392	1.014	1.66
11.493	4.827	1.442	3.42
20.17	8.472	2.531	4.13
8.253	3.466	1.036	2.98
10.974	4.609	1.377	1.63
20.268	8.512	2.544	4.56
8.18	3.436	1.027	3.99
11.19	4.7	1.404	2.95
9.907	4.161	1.243	2.59
12.297	5.165	1.543	3.11
5.652	2.374	0.709	1.64
7.763	3.26	0.974	1.15
6.307	2.649	0.792	2.14
0	0	0	0
6.666	2.8	0.837	1.9
17.106	7.184	2.147	4.65
5.192	2.181	0.652	1.48
2.627	1.103	0.33	1.19
8.099	3.401	1.016	1.22
14.118	5.93	1.772	3.25
7.824	3.286	0.982	1.16
21.272	8.934	2.67	4.98
4.17	1.751	0.523	1.88
15.474	6.499	1.942	4
0.044	0.018	0.005	0
8.875	3.727	1.114	2.63
8.174	3.433	1.026	2.65
5.062	2.126	0.635	1.36
11.179	4.695	1.403	2.65
12.569	5.279	1.577	3.74
19.24	8.081	2.415	5.29
4.533	1.904	0.569	1.18
5.396	2.266	0.677	2.11
5.004	2.102	0.628	1.44
7.218	3.031	0.906	2.84
6.307	2.649	0.792	0.96
13.359	5.611	1.677	2.11
3.896	1.636	0.489	0.87
9.026	3.791	1.133	1.37
6.881	2.89	0.864	4.35
3.751	1.575	0.471	0.76
3.138	1.318	0.394	0.95
3.777	1.586	0.474	1
8.817	3.703	1.107	2.18
11.327	4.758	1.422	3.76
46.928	19.71	5.89	7.26
6.573	2.761	0.825	1.09
11.146	4.681	1.399	1.64
12.238	5.14	1.536	3.17
15.387	6.463	1.931	5.3
11.619	4.88	1.458	5.77
2.645	1.111	0.332	3.26
11.18	4.696	1.403	2.41
5.639	2.368	0.708	1.54
12.096	5.08	1.518	5.57
8.762	3.68	1.1	3.08
3.303	1.387	0.414	0.53
12.854	5.399	1.613	2.82
16.497	6.929	2.07	3.94
11.558	4.854	1.451	3.6
0	0	0	0.77
6.003	2.521	0.753	1.09
4.892	2.055	0.614	1.16
9.431	3.961	1.184	1.99
14.697	6.173	1.844	3.3
14.775	6.205	1.854	2.23
12.638	5.308	1.586	4.64
13.436	5.643	1.686	4.29
3.657	1.536	0.459	0.55
5.09	2.138	0.639	1.87
6.176	2.594	0.775	1.05
18.919	7.946	2.374	4.25
12.456	5.232	1.563	3.53
0	0	0	0
15.853	6.658	1.99	4.19
9.173	3.853	1.151	6.92
9.436	3.963	1.184	1.43
6.719	2.822	0.843	2.28
12.084	5.075	1.517	4.49
4.23	1.777	0.531	0.69
9.23	3.876	1.158	2.25
3.897	1.637	0.489	0.83
8.932	3.751	1.121	1.38
6.487	2.724	0.814	1.57
11.688	4.909	1.467	3.57
7.129	2.994	0.895	1.36
19.866	8.344	2.493	3.85
5.273	2.215	0.662	4.29
0	0	0	0
3.344	1.404	0.42	0.49
6.848	2.876	0.859	1.91
15.5	6.51	1.945	4.1
9.109	3.826	1.143	4.76
11.093	4.659	1.392	7.96
2.883	1.211	0.362	0.78
13.261	5.57	1.664	2.27
4.864	2.043	0.61	1.05
18.592	7.809	2.333	3.45
7.788	3.271	0.977	1.16
9.895	4.156	1.242	2.68
10.555	4.433	1.325	2.78
6.102	2.563	0.766	1.64
8.662	3.638	1.087	3.37
11.253	4.726	1.412	5.93
9.178	3.855	1.152	3.4
7.31	3.07	0.917	1.63
8.279	3.477	1.039	3.04
11.228	4.716	1.409	4.15
7.03	2.953	0.882	1.88
2.236	0.939	0.281	1.3
9.972	4.188	1.251	3.05
9.65	4.053	1.211	3.56
6.682	2.806	0.839	2.5
3.881	1.63	0.487	1.04
12.945	5.437	1.625	2.57
7.909	3.322	0.993	4.13
6.128	2.574	0.769	1.63
6.528	2.742	0.819	4.86
12.388	5.203	1.555	3.98
7.955	3.341	0.998	2.15
8.616	3.619	1.081	2.43
7.191	3.02	0.903	1.07
12.27	5.154	1.54	4.72
9.121	3.831	1.145	2.56
7.156	3.005	0.898	3.84
17.79	7.472	2.233	3.01
10.51	4.414	1.319	3.71
0	0	0	0
12.708	5.337	1.595	3.16
14.752	6.196	1.851	2.25
0.095	0.04	0.012	0
14.32	6.014	1.797	2.8
5.126	2.153	0.643	1.41
6.094	2.559	0.765	2.3
2.679	1.125	0.336	0.4
2.656	1.116	0.333	0.4
9.012	3.785	1.131	2.18
7.765	3.261	0.974	1.16
6.079	2.553	0.763	0.91
5.493	2.307	0.689	4.36
9.636	4.047	1.209	2.6
6.922	2.907	0.869	1.84
18.033	7.574	2.263	3.71
13.865	5.823	1.74	3.4
18.519	7.778	2.324	4.93
1.302	0.547	0.163	0.37
5.959	2.503	0.748	1.92
9.298	3.905	1.167	3.79
3.768	1.583	0.473	1.7
0	0	0	0
14.057	5.904	1.764	4.98
5.22	2.192	0.655	1.29
3.375	1.418	0.424	1.4
5.564	2.337	0.698	1.6
3.415	1.434	0.429	0.95
7.961	3.343	0.999	1.83
6.405	2.69	0.804	3.28
13.711	5.759	1.721	3.23
6.12	2.57	0.768	1.3
13.466	5.656	1.69	2.52
10.735	4.509	1.347	1.71
2.192	0.921	0.275	0.64
7.099	2.982	0.891	1.07
14.839	6.232	1.862	2.23
5.505	2.312	0.691	3.62
17.723	7.444	2.224	2.77
0	0	0	0
0	0	0	0
1.667	0.7	0.209	0.3
7.43	3.121	0.933	4.75
7.614	3.198	0.956	1.14
2.579	1.083	0.324	0.63
10.039	4.216	1.26	3.3
2.23	0.936	0.28	0.62
9.894	4.156	1.242	2.22
7.962	3.344	0.999	2.29
0	0	0	0
62.665	26.319	7.864	11.65
9.182	3.856	1.152	4.93
10.576	4.442	1.327	5.45
8.693	3.651	1.091	3.05
10.986	4.614	1.379	2.49
5.619	2.36	0.705	1.42
6.388	2.683	0.802	4.28
13.474	5.659	1.691	3.9
6.429	2.7	0.807	2.63
5.995	2.518	0.752	2.76
10.075	4.231	1.264	4.55
9.601	4.033	1.205	2.8
4.417	1.855	0.554	1.2
4.588	1.927	0.576	0.83
3.316	1.393	0.416	1.81
4.955	2.081	0.622	1.19
14.724	6.184	1.848	5.11
8.45	3.549	1.06	1.31
6.295	2.644	0.79	2.33
2.28	0.958	0.286	1.07
5.753	2.416	0.722	0.86
19.779	8.307	2.482	5.32
6.875	2.888	0.863	1.27
2.819	1.184	0.354	0.7
12.527	5.261	1.572	2.15
0	0	0	0
5.512	2.315	0.692	2.4
4.446	1.867	0.558	1.67
13.473	5.659	1.691	2.96
12.322	5.175	1.546	2.39
8.358	3.511	1.049	3.02
12.056	5.064	1.513	3.23
6.672	2.802	0.837	1.82
9.315	3.912	1.169	2.21
20.743	8.712	2.603	6.6
12.471	5.238	1.565	4.23
6.768	2.843	0.849	1.63
11.227	4.715	1.409	6.24
85.385	35.862	10.716	15.58
2.301	0.966	0.289	1.85
7.12	2.99	0.894	1.67
0.28	0.118	0.035	0.04
14.463	6.075	1.815	3.4
4.2	1.764	0.527	1.21
10.323	4.335	1.295	2.66
12.884	5.411	1.617	4.14
5.628	2.364	0.706	1.78
4.395	1.846	0.552	0.81
2.562	1.076	0.321	1.59
9.899	4.158	1.242	2.36
11.441	4.805	1.436	3.58
6.411	2.693	0.805	1.75
7.745	3.253	0.972	1.6
11.182	4.697	1.403	2.58
0.378	0.159	0.047	0.06
0	0	0	0
6.439	2.704	0.808	2.42
5.92	2.486	0.743	0.91
4.648	1.952	0.583	3.02
13.658	5.736	1.714	3.21
8.331	3.499	1.046	2.73
6.602	2.773	0.828	1
16.26	6.829	2.041	2.81
9.467	3.976	1.188	1.42
16.227	6.815	2.036	2.4
7.528	3.162	0.945	3.14
0	0	0	0
6.456	2.711	0.81	0.96
7.149	3.003	0.897	1.06
12.464	5.235	1.564	4.03
0.473	0.199	0.059	0.14
11.39	4.784	1.429	1.88
5.857	2.46	0.735	1.43
9.128	3.834	1.146	2.39
12.325	5.177	1.547	2.11
8.29	3.482	1.04	1.27
7.519	3.158	0.944	1.14
10.612	4.457	1.332	3.92
10.832	4.549	1.359	3.16
8.139	3.418	1.021	1.72
13.766	5.782	1.728	4.96
5.731	2.407	0.719	1.5
3.502	1.471	0.439	0.96
9.851	4.137	1.236	4
17.757	7.458	2.229	4.68
4.597	1.931	0.577	1.29
10.567	4.438	1.326	1.64
19.713	8.279	2.474	6
10.812	4.541	1.357	3.66
10.991	4.616	1.379	2.6
6.327	2.657	0.794	2.63
4.595	1.93	0.577	1.2
11.058	4.644	1.388	3.49
5.937	2.493	0.745	1.71
2.589	1.087	0.325	0.38
19.316	8.113	2.424	4.85
0	0	0	0
10.633	4.466	1.334	2.85
3.787	1.59	0.475	0.92
0	0	0	0
1.613	0.677	0.202	0.25
16.91	7.102	2.122	3.53
18.499	7.769	2.322	5.54
15.515	6.516	1.947	3.74
15.571	6.54	1.954	2.3
18.183	7.637	2.282	3.52
4.451	1.869	0.559	1.74
12.223	5.134	1.534	2.6
0	0	0	0.05
5.252	2.206	0.659	1.22
5.905	2.48	0.741	0.89
6.613	2.778	0.83	2.63
10.769	4.523	1.352	6.29
11.134	4.676	1.397	2.98
6.913	2.903	0.868	1.97
9.141	3.839	1.147	1.38
7.802	3.277	0.979	1.19
0	0	0	0
0	0	0	0
4.086	1.716	0.513	3.88
4.086	1.716	0.513	3.88
4.086	1.716	0.513	3.88
4.086	1.716	0.513	3.88
9.992	4.197	1.254	1.54
4.086	1.716	0.513	3.88
11.364	4.773	1.426	1.72
11.784	4.949	1.479	3.22
4.784	2.009	0.6	3.33
0	0	0	0
0	0	0	0
4.388	1.843	0.551	3.62
11.765	4.941	1.477	2.36
11.461	4.813	1.438	1.79
0.749	0.314	0.094	0.22
8.118	3.41	1.019	1.22
9.935	4.173	1.247	1.55
11.231	4.717	1.41	4.7
5.348	2.246	0.671	1.42
9.88	4.15	1.24	1.9
15.733	6.608	1.975	3.76
6.138	2.578	0.77	0.9
4.119	1.73	0.517	3.23
5.192	2.18	0.652	0.78
11.872	4.986	1.49	5.88
0.279	0.117	0.035	0.05
10.532	4.423	1.322	2.55
11.111	4.667	1.394	2.12
3.423	1.438	0.43	0.72
12.323	5.175	1.546	3.55
6.167	2.59	0.774	2.7
10.407	4.371	1.306	3.1
10.437	4.384	1.31	2.85
8.278	3.477	1.039	1.4
11.924	5.008	1.496	2.05
13.361	5.612	1.677	2.02
2.064	0.867	0.259	0.32
2.952	1.24	0.371	0.73
8.62	3.621	1.082	1.3
6.769	2.843	0.849	1.02
60.075	25.231	7.539	30.86
10.121	4.251	1.27	1.48
4.01	1.684	0.503	2.47
11.656	4.895	1.463	2.01
4.967	2.086	0.623	1.89
5.289	2.222	0.664	1.07
6.657	2.796	0.835	2.93
10.117	4.249	1.27	3.05
3.118	1.309	0.391	0.83
7.16	3.007	0.899	1.63
2.649	1.113	0.332	0.76
6.917	2.905	0.868	1.03
12.81	5.38	1.608	2.68
11.125	4.672	1.396	5.08
11.151	4.684	1.399	4.56
2.805	1.178	0.352	0.44
0	0	0	0
17.119	7.19	2.148	7.71
10.637	4.468	1.335	1.62
14.739	6.19	1.85	3.15
2.772	1.164	0.348	1.86
5.242	2.202	0.658	0.79
10.252	4.306	1.287	1.71
9.618	4.039	1.207	2.98
0	0	0	3.61
12.044	5.058	1.511	3.57
13.743	5.772	1.725	2.47
2.473	1.039	0.31	0.68
12.407	5.211	1.557	6.04
6.457	2.712	0.81	1.1
9.733	4.088	1.222	6.25
3.191	1.34	0.4	0.49
3.084	1.295	0.387	0.84
9.393	3.945	1.179	3.15
10.963	4.605	1.376	2.99
12.681	5.326	1.591	4.13
3.947	1.658	0.495	1.16
0	0	0	0
0	0	0	0
12.347	5.186	1.55	2.84
14.85	6.237	1.864	5.9
2.851	1.197	0.358	0.77
13.443	5.646	1.687	2.84
8.868	3.724	1.113	2.41
13.505	5.672	1.695	8.64
14.52	6.098	1.822	3.67
4.757	1.998	0.597	1.27
0	0	0	0
0	0	0	0
17.821	7.485	2.237	5.12
13.163	5.528	1.652	6.8
7.476	3.14	0.938	0
17.576	7.382	2.206	6.33
8.091	3.398	1.015	2.2
8.672	3.642	1.088	2.35
6.904	2.9	0.866	1.52
10.125	4.252	1.271	1.61
4.587	1.927	0.576	2.77
15.734	6.608	1.975	4.58
1.813	0.762	0.228	0.63
5.438	2.284	0.682	0.81
15.718	6.602	1.973	4
3.964	1.665	0.498	0.6
18.454	7.751	2.316	5.21
9.828	4.128	1.233	1.52
7.572	3.18	0.95	2.11
12.072	5.07	1.515	3.2
13.623	5.722	1.71	5.21
13.271	5.574	1.665	4.32
12.402	5.209	1.556	3.17
0	0	0	0
5.358	2.25	0.672	2.64
11.067	4.648	1.389	1.84
8.434	3.542	1.058	1.29
0	0	0	0
8.811	3.701	1.106	1.89
9.92	4.166	1.245	2.58
9.758	4.098	1.225	1.65
19.545	8.209	2.453	5.05
6.6	2.772	0.828	1.18
1.424	0.598	0.179	1.56
4.395	1.846	0.552	0.87
3.618	1.52	0.454	0.73
0	0	0	0
12.348	5.186	1.55	2.64
10.928	4.59	1.371	2.69
5.31	2.23	0.666	0.81
12.655	5.315	1.588	1.88
14.002	5.881	1.757	4.58
8.12	3.41	1.019	1.25
12.899	5.418	1.619	2.92
14.446	6.067	1.813	4.35
7.864	3.303	0.987	1.93
5.616	2.359	0.705	1.6
9.656	4.056	1.212	3.01
11.982	5.033	1.504	2.38
18.606	7.814	2.335	4.77
2.482	1.043	0.312	0.68
12.376	5.198	1.553	5.85
9.753	4.096	1.224	5.46
4.357	1.83	0.547	1.18
13.072	5.49	1.641	4.86
7.123	2.992	0.894	1.06
8.01	3.364	1.005	1.98
6.275	2.636	0.788	1.65
18.576	7.802	2.331	4.75
12.673	5.323	1.59	4.22
8.114	3.408	1.018	3.27
16.095	6.76	2.02	4.67
6.051	2.542	0.759	2.92
20.486	8.604	2.571	4.34
9.293	3.903	1.166	3.57
9.782	4.108	1.228	3.34
2.979	1.251	0.374	0.53
5.022	2.109	0.63	0.76
3.81	1.6	0.478	0.57
14.877	6.248	1.867	2.27
3.549	1.491	0.445	0.86
16.857	7.08	2.116	2.69
5.533	2.324	0.694	1.36
10.609	4.456	1.331	2.63
6.45	2.709	0.809	2.28
10.238	4.3	1.285	2.57
3.513	1.476	0.441	2.61
5.394	2.265	0.677	1.33
7.077	2.972	0.888	2.68
17.21	7.228	2.16	7.01
3.02	1.268	0.379	0.81
8.266	3.472	1.037	3.84
14.015	5.886	1.759	4.75
3.399	1.428	0.427	1.68
10.39	4.364	1.304	1.59
17.398	7.307	2.183	3.85
3.15	1.323	0.395	0.87
7.874	3.307	0.988	2.04
1.618	0.679	0.203	0.46
12.524	5.26	1.572	2.21
15.146	6.362	1.901	5.44
3.99	1.676	0.501	1.11
11.876	4.988	1.49	3.21
5.064	2.127	0.635	2.68
13.377	5.619	1.679	4.24
5.825	2.446	0.731	1.27
16.996	7.138	2.133	4.16
6.788	2.851	0.852	1.02
8.564	3.597	1.075	1.31
0	0	0	0
11.399	4.788	1.431	3.46
17.895	7.516	2.246	3.02
17.311	7.271	2.173	5.79
9.186	3.858	1.153	3.26
17.9	7.518	2.246	3.58
9.012	3.785	1.131	1.61
14.225	5.974	1.785	2.97
10.741	4.511	1.348	2.75
11.33	4.759	1.422	3.53
10.406	4.371	1.306	2.81
4.356	1.83	0.547	0.66
11.126	4.673	1.396	2.79
5.067	2.128	0.636	2.86
2.406	1.011	0.302	0.69
8.537	3.585	1.071	3.27
5.308	2.229	0.666	2.84
2.868	1.205	0.36	0.77
10.837	4.552	1.36	1.64
12.52	5.258	1.571	4.74
7.1	2.982	0.891	1.17
4.072	1.71	0.511	1.18
18.068	7.588	2.267	5.39
10.655	4.475	1.337	2.54
9.14	3.839	1.147	2.67
0.282	0.119	0.035	0.08
7.725	3.244	0.969	2.24
9.932	4.172	1.246	1.5
15.079	6.333	1.892	4.29
10.11	4.246	1.269	1.89
6.869	2.885	0.862	1.03
9.415	3.954	1.182	1.66
0	0	0	0.06
18.425	7.739	2.312	4.76
9.968	4.187	1.251	1.51
6.06	2.545	0.761	1.73
11.43	4.801	1.435	4.52
5.044	2.118	0.633	1.41
1.498	0.629	0.188	0.89
5.569	2.339	0.699	0.82
16.873	7.087	2.118	3.59
0.216	0.091	0.027	0.08
0.117	0.049	0.015	0.04
0.262	0.11	0.033	0.1
13.354	5.609	1.676	4.31
17.975	7.549	2.256	4.29
13.906	5.841	1.745	4.5
11.853	4.978	1.488	4.61
11	4.62	1.38	3.04
2.736	1.149	0.343	0.76
7.277	3.056	0.913	2.09
74.457	31.272	9.344	11.95
11.139	4.678	1.398	3.96
6.703	2.815	0.841	1.01
13.63	5.724	1.711	5.93
10.704	4.496	1.343	3.95
10.479	4.401	1.315	4.63
13.794	5.794	1.731	4.67
5.784	2.429	0.726	0.88
15.365	6.453	1.928	4.14
12.618	5.3	1.584	5.39
4.554	1.913	0.572	0.71
9.364	3.933	1.175	7.49
11.028	4.632	1.384	3.14
8.026	3.371	1.007	2.39
11.258	4.728	1.413	3.03
7.46	3.133	0.936	2.04
13.025	5.47	1.635	4.63
11.394	4.786	1.43	4.24
8.566	3.598	1.075	2.43
16.542	6.948	2.076	4.07
0.009	0.004	0.001	0
14.858	6.24	1.865	4.27
2.975	1.25	0.373	0.86
5.093	2.139	0.639	0.77
63.679	26.745	7.992	9.65
4.172	1.752	0.524	1.16
16.964	7.125	2.129	5.06
4.951	2.08	0.621	1.42
7.764	3.261	0.974	2.69
2.249	0.944	0.282	1.04
9.192	3.861	1.154	1.41
14.371	6.036	1.804	4.7
20.509	8.614	2.574	4.28
16.963	7.125	2.129	4.01
15.346	6.445	1.926	4.63
13.621	5.721	1.709	4.25
6.356	2.67	0.798	1.13
7.812	3.281	0.98	1.39
16.494	6.928	2.07	2.95
14.512	6.095	1.821	3.88
2.688	1.129	0.337	0.64
0	0	0	0
8.464	3.555	1.062	2.49
11.128	4.674	1.397	4.52
6.163	2.588	0.773	1.68
12.905	5.42	1.62	4.94
2.209	0.928	0.277	0.49
9.851	4.137	1.236	2.35
0	0	0	0
0	0	0	0
6.643	2.79	0.834	1.53
10.768	4.523	1.351	3.62
2.468	1.037	0.31	1.02
15.281	6.418	1.918	2.64
1.554	0.652	0.195	0.45
9.279	3.897	1.164	2.51
3.837	1.612	0.482	0.66
17.573	7.381	2.205	3.38
11.869	4.985	1.49	5.29
3.192	1.34	0.401	1.7
5.589	2.347	0.701	1.06
8.754	3.677	1.099	2.43
7.748	3.254	0.972	1.62
11.998	5.039	1.506	3.72
5.53	2.323	0.694	0.89
5.607	2.355	0.704	2.62
2.2	0.924	0.276	0.63
10.852	4.558	1.362	4.1
7.641	3.209	0.959	2.13
4.22	1.772	0.53	2.31
10.396	4.366	1.305	2.53
6.381	2.68	0.801	0.96
8.69	3.65	1.091	2.96
14.201	5.964	1.782	3.97
5.474	2.299	0.687	0.81
9.927	4.169	1.246	2.61
55.282	23.218	6.938	10.52
10.959	4.603	1.375	2.18
8.022	3.369	1.007	1.3
18.706	7.857	2.348	4.38
16.445	6.907	2.064	4.07
15.933	6.692	2	3.03
9.678	4.065	1.215	4.31
3.448	1.448	0.433	0.84
8.39	3.524	1.053	2.97
4.825	2.027	0.606	1.07
11.228	4.716	1.409	5.18
7.572	3.18	0.95	1.17
12.936	5.433	1.623	4.07
5.615	2.358	0.705	1.58
5.564	2.337	0.698	0.86
10.79	4.532	1.354	4.47
16.58	6.964	2.081	3.99
8.382	3.521	1.052	1.99
5.562	2.336	0.698	2.2
15.807	6.639	1.984	5.71
12.923	5.428	1.622	4.12
4.96	2.083	0.622	1.43
4.757	1.998	0.597	3.01
7.346	3.085	0.922	1.75
3.017	1.267	0.379	0.46
10.972	4.608	1.377	1.69
13.606	5.714	1.708	4.91
12.736	5.349	1.598	3.76
3.002	1.261	0.377	0.72
0	0	0	0
7.093	2.979	0.89	2.1
8.394	3.526	1.053	2
17.524	7.36	2.199	3.57
12.548	5.27	1.575	2.31
8.93	3.751	1.121	2.13
7.677	3.224	0.963	1.82
9.894	4.155	1.242	3.23
8.26	3.469	1.037	1.61
8.103	3.403	1.017	1.94
19.138	8.038	2.402	4.27
2.567	1.078	0.322	2.75
16.532	6.944	2.075	5.01
7.95	3.339	0.998	2.51
17.409	7.312	2.185	4.56
36.227	15.215	4.547	5.49
0	0	0	0
46.588	19.567	5.847	6.63
19.359	8.131	2.43	4.33
10.703	4.495	1.343	3.79
6.16	2.587	0.773	1.74
11.801	4.956	1.481	3.66
10.584	4.445	1.328	1.58
10.014	4.206	1.257	2.06
9.725	4.084	1.22	1.62
9.905	4.16	1.243	3.92
3.669	1.541	0.46	1.58
16.956	7.122	2.128	2.6
10.623	4.462	1.333	3.14
10.767	4.522	1.351	3.9
14.551	6.111	1.826	4.39
4.331	1.819	0.544	0.66
10.71	4.498	1.344	3.76
0	0	0	0
8.514	3.576	1.069	2.06
9.308	3.91	1.168	1.44
1.839	0.772	0.231	1.59
9.353	3.928	1.174	2.17
0	0	0	0.03
2.501	1.05	0.314	1.5
12.597	5.291	1.581	2.62
4.817	2.023	0.605	1.14
3.157	1.326	0.396	0.88
7.461	3.134	0.936	1.53
12.039	5.056	1.511	2.86
12.997	5.459	1.631	4.35
4.53	1.903	0.568	1.7
8.64	3.629	1.084	2.06
0	0	0	0
8.964	3.765	1.125	5.21
0.72	0.303	0.09	0.18
10.661	4.478	1.338	2.54
7.031	2.953	0.882	1.89
10.948	4.598	1.374	4.27
14.788	6.211	1.856	4.93
0.065	0.027	0.008	0.02
0	0	0	0
4.094	1.72	0.514	2.51
12.549	5.271	1.575	1.91
5.224	2.194	0.656	3.08
9.731	4.087	1.221	2.2
10.534	4.424	1.322	1.64
5.891	2.474	0.739	1.64
9.794	4.114	1.229	3.01
4.29	1.802	0.538	2.72
3.501	1.47	0.439	0.84
8.271	3.474	1.038	1.61
9.286	3.9	1.165	1.82
5.142	2.16	0.645	3.07
0	0	0	0
13.763	5.78	1.727	2.76
9.184	3.857	1.153	2.36
8.641	3.629	1.084	2.66
5.491	2.306	0.689	2.91
8.264	3.471	1.037	2.26
8.433	3.542	1.058	1.57
5.492	2.307	0.689	1.4
15.047	6.32	1.888	2.69
8.932	3.751	1.121	1.67
10.06	4.225	1.263	3.74
5.036	2.115	0.632	2.38
9.233	3.878	1.159	2.88
11.214	4.71	1.407	1.7
9.931	4.171	1.246	3.06
10.429	4.38	1.309	2.86
11.307	4.749	1.419	2.98
10.921	4.587	1.371	2.38
9.886	4.152	1.241	1.67
17.064	7.167	2.142	5.54
9.325	3.916	1.17	3.07
9.885	4.152	1.241	1.6
8.137	3.418	1.021	2.61
0	0	0	0
12.972	5.448	1.628	5.58
14.899	6.258	1.87	2.23
15.518	6.517	1.947	3.6
8.114	3.408	1.018	3.03
7.914	3.324	0.993	1.97
10.303	4.327	1.293	2.47
8.921	3.747	1.12	3.05
18.315	7.692	2.299	5.22
7.471	3.138	0.938	2.07
8.124	3.412	1.02	3.22
11.225	4.715	1.409	3.84
16.888	7.093	2.119	4.42
8.649	3.633	1.085	2.44
10.879	4.569	1.365	4.73
9.892	4.154	1.241	2.29
17.695	7.432	2.221	4.79
9.04	3.797	1.135	2.45
9.904	4.16	1.243	2.54
9.547	4.01	1.198	4.76
13.445	5.647	1.687	3.27
15.844	6.654	1.988	4.06
17.93	7.531	2.25	5.92
9.463	3.975	1.188	4.97
10.855	4.559	1.362	3.06
6.925	2.909	0.869	1.64
12.451	5.229	1.563	2.03
16.47	6.917	2.067	3.84
2.881	1.21	0.362	1.65
13.882	5.83	1.742	2.74
18.096	7.6	2.271	3.02
8.145	3.421	1.022	2.18
6.536	2.745	0.82	2.61
7.02	2.948	0.881	3.09
7.976	3.35	1.001	1.24
11.547	4.85	1.449	1.73
9.344	3.924	1.173	2.25
20.307	8.529	2.549	4.95
0	0	0	0
8.79	3.692	1.103	2.2
6.566	2.758	0.824	1
12.944	5.436	1.624	3.19
4.08	1.714	0.512	1.07
10.257	4.308	1.287	3.47
6.893	2.895	0.865	1.57
8.281	3.478	1.039	1.25
5.19	2.18	0.651	0
0	0	0	0
8.195	3.442	1.028	1.25
14.667	6.16	1.841	2.58
13.151	5.524	1.65	4.56
9.046	3.799	1.135	2.45
17.574	7.381	2.206	4.11
8.846	3.715	1.11	2.36
3.689	1.549	0.463	1.47
5.092	2.139	0.639	1.33
18.245	7.663	2.29	3.83
9.338	3.922	1.172	2.67
17.363	7.292	2.179	3.63
6.257	2.628	0.785	1.3
6.525	2.74	0.819	0.99
1.556	0.653	0.195	0.45
4.797	2.015	0.602	1.37
9.154	3.845	1.149	2.52
17.62	7.4	2.211	3.06
11.903	4.999	1.494	3.64
7.082	2.974	0.889	1.07
8.459	3.553	1.062	3.39
15.524	6.52	1.948	6.06
19.669	8.261	2.468	5.83
17.489	7.345	2.195	6.24
11.545	4.849	1.449	2.01
8.74	3.671	1.097	2.19
18.545	7.789	2.327	4.69
10.13	4.255	1.271	3.24
7.95	3.339	0.998	7.3
13.33	5.599	1.673	4.45
7.894	3.315	0.991	3.32
0	0	0	0
0	0	0	0
7.814	3.282	0.981	2.39
2.796	1.174	0.351	0.8
6.787	2.85	0.852	1.02
8.414	3.534	1.056	5.85
14.781	6.208	1.855	4.49
6.27	2.633	0.787	0.95
11.326	4.757	1.421	3.17
16.85	7.077	2.115	3.74
7.611	3.196	0.955	2.64
10.122	4.251	1.27	3.42
17.509	7.354	2.197	3.89
11.509	4.834	1.444	4.07
17.129	7.194	2.15	4.17
16.689	7.01	2.095	4
15.83	6.648	1.987	3.93
13.124	5.512	1.647	2.73
17.924	7.528	2.249	3.94
9.783	4.109	1.228	5.61
8.715	3.66	1.094	2.41
13.118	5.51	1.646	2.89
9.714	4.08	1.219	5.35
3.36	1.411	0.422	0.89
10.287	4.321	1.291	4.74
14.341	6.023	1.8	2.33
13.853	5.818	1.739	3.42
9.657	4.056	1.212	3.86
4.322	1.815	0.542	2.43
8.396	3.526	1.054	2.12
6.917	2.905	0.868	1.67
6.856	2.879	0.86	2.77
0	0	0	0
17.892	7.515	2.245	4.36
12.381	5.2	1.554	0
5.141	2.159	0.645	1.43
0	0	0	0
16.128	6.774	2.024	2.74
10.696	4.492	1.342	5.15
9.008	3.783	1.13	3.59
17.687	7.429	2.22	4.02
3.437	1.444	0.431	1.04
5.207	2.187	0.653	5.46
5.361	2.252	0.673	0.81
17.14	7.199	2.151	3.74
7.09	2.978	0.89	1.95
9.39	3.944	1.178	2.41
3.07	1.289	0.385	2.14
16.661	6.998	2.091	2.68
19.186	8.058	2.408	4.77
9.176	3.854	1.152	2.2
1.385	0.582	0.174	0.39
8.226	3.455	1.032	1.51
10.927	4.589	1.371	1.66
9.399	3.947	1.18	1.92
17.232	7.238	2.163	4.37
4.144	1.74	0.52	1.66
16.902	7.099	2.121	2.65
18.348	7.706	2.303	3.31
2.959	1.243	0.371	0.81
9.898	4.157	1.242	0
7.187	3.019	0.902	2.54
0.153	0.064	0.019	0.03
20.088	8.437	2.521	6.73
2.567	1.078	0.322	0.39
9.889	4.153	1.241	3.33
10.372	4.356	1.302	2.69
0	0	0	0
12.379	5.199	1.554	2.96
8.309	3.49	1.043	2.73
9.938	4.174	1.247	4.73
18.549	7.791	2.328	3.6
6.466	2.716	0.812	1.28
7.132	2.995	0.895	1.71
8.656	3.636	1.086	1.29
12.634	5.306	1.586	4.09
8.548	3.59	1.073	3.51
11.808	4.959	1.482	3.37
5.408	2.271	0.679	1.64
6.55	2.751	0.822	1.39
11.926	5.009	1.497	3.59
12.483	5.243	1.567	1.95
6.162	2.588	0.773	2.32
15.598	6.551	1.958	2.95
9.368	3.934	1.176	2.64
0	0	0	0
0	0	0	0
0	0	0	0
0	0	0	0
0	0	0	0
0	0	0	0
0	0	0	0
6.279	2.637	0.788	1.18
10.61	4.456	1.332	2.83
17.374	7.297	2.18	3.94
7.831	3.289	0.983	2.62
3.406	1.431	0.427	1.65
9.614	4.038	1.207	2.96
18.2	7.644	2.284	4.87
11.292	4.742	1.417	2.97
6.39	2.684	0.802	1.57
8.039	3.376	1.009	2.03
17.771	7.464	2.23	4.11
6.169	2.591	0.774	1.37
7.984	3.353	1.002	2.32
6.384	2.681	0.801	1.21
8.683	3.647	1.09	2.05
3.487	1.464	0.438	1.75
14.511	6.095	1.821	2.21
7.222	3.033	0.906	1.57
12.759	5.359	1.601	2.82
5.606	2.355	0.704	3.11
10.831	4.549	1.359	5.3
17.05	7.161	2.14	3.57
7.97	3.347	1	1.81
8.426	3.539	1.057	1.58
4.151	1.743	0.521	1.26
12.861	5.402	1.614	2.34
17.016	7.147	2.136	3.38
18.137	7.617	2.276	3.64
12.224	5.134	1.534	4.53
3.71	1.558	0.466	2.45
11.037	4.635	1.385	3.08
8.657	3.636	1.086	2.71
11.49	4.826	1.442	3.45
12.599	5.292	1.581	2.18
0	0	0	0
4.967	2.086	0.623	2.47
18.65	7.833	2.341	4.16
7.945	3.337	0.997	2.47
19.564	8.217	2.455	3.3
4.983	2.093	0.625	0.76
18.409	7.732	2.31	3.81
0.656	0.275	0.082	0.2
10.701	4.494	1.343	1.71
4.901	2.059	0.615	0.75
9.56	4.015	1.2	1.55
12.453	5.23	1.563	4.09
14.271	5.994	1.791	2.75
20.537	8.626	2.577	4.72
16.341	6.863	2.051	2.49
17.794	7.474	2.233	6.37
20.519	8.618	2.575	3.65
4.74	1.991	0.595	1.85
1.622	0.681	0.204	0.4
9.758	4.098	1.225	1.54
20.935	8.793	2.627	10.85
3.594	1.509	0.451	2.97
4.038	1.696	0.507	3.29
0.018	0.008	0.002	0
19.165	8.049	2.405	4.18
6.551	2.751	0.822	1.56
0.195	0.082	0.025	0.05
21.976	9.23	2.758	4
18.814	7.902	2.361	3.67
4.045	1.699	0.508	0.92
9.536	4.005	1.197	2.11
5.989	2.515	0.752	0.93
11.789	4.951	1.479	2.29
11.634	4.886	1.46	2.82
10.128	4.254	1.271	2.47
5.554	2.333	0.697	1.22
9.114	3.828	1.144	2.12
7.646	3.211	0.96	1.96
7.725	3.245	0.97	3.25
5.899	2.477	0.74	1.08
9.835	4.131	1.234	3.6
8.993	3.777	1.129	1.36
6.589	2.767	0.827	1.06
10.341	4.343	1.298	5.41
5.589	2.347	0.701	0.91
5.456	2.292	0.685	1.75
7.421	3.117	0.931	1.65
8.491	3.566	1.066	1.25
7.131	2.995	0.895	2.7
12.485	5.244	1.567	4.22
5.702	2.395	0.716	0.86
0	0	0	2.55
3.667	1.54	0.46	1.83
5.57	2.339	0.699	0.84
5.397	2.267	0.677	2.92
9.885	4.152	1.241	2.78
11.938	5.014	1.498	3.2
6.597	2.771	0.828	2.12
10.088	4.237	1.266	0
1.086	0.456	0.136	0
16.919	7.106	2.123	0
8.296	3.484	1.041	0
0.781	0.328	0.098	0
5.154	2.164	0.647	0
9.399	3.947	1.18	0
8.587	3.607	1.078	0
17.687	7.428	2.22	0
11.589	4.867	1.454	0
6.695	2.812	0.84	0
9.897	4.157	1.242	0
0	0	0	0
11.659	4.897	1.463	0
4.008	1.683	0.503	0
19.207	8.067	2.411	0
2.145	0.901	0.269	0
0	0	0	0
1.014	0.426	0.127	0
9.375	3.938	1.177	0
0	0	0	0
0	0	0	0
16.718	7.021	2.098	0
11.742	4.931	1.474	0
2.566	1.078	0.322	0
9.474	3.979	1.189	0
17.608	7.395	2.21	0
12.087	5.077	1.517	0
4.017	1.687	0.504	0
7.643	3.21	0.959	0
0.023	0.01	0.003	0
0	0	0	0
0.259	0.109	0.033	0
5.277	2.216	0.662	0
8.568	3.599	1.075	0
10.788	4.531	1.354	0
5.788	2.431	0.726	0
8.609	3.616	1.08	0
2.503	1.051	0.314	0
2.253	0.946	0.283	0
4.019	1.688	0.504	0
7.934	3.332	0.996	0
15.556	6.534	1.952	0
29.719	12.482	3.73	0
11.056	4.643	1.387	0
19.246	8.083	2.415	0
4.648	1.952	0.583	0
9.434	3.962	1.184	0
11.681	4.906	1.466	0
21.499	9.03	2.698	0
8.795	3.694	1.104	0
11.796	4.954	1.48	0
12.081	5.074	1.516	0
7.702	3.235	0.967	0
13.064	5.487	1.639	0
8.591	3.608	1.078	0
11.588	4.867	1.454	0
8.234	3.458	1.033	0
9.046	3.8	1.135	0
9.904	4.16	1.243	0
9.923	4.167	1.245	0
7.92	3.326	0.994	0
19.228	8.076	2.413	0
9.384	3.941	1.178	0
8.558	3.594	1.074	0
7.776	3.266	0.976	0
11.69	4.91	1.467	0
20.81	8.74	2.612	0
8.664	3.639	1.087	0
18.473	7.759	2.318	0
7.432	3.121	0.933	0
14.793	6.213	1.857	0
7.984	3.353	1.002	0
9.24	3.881	1.16	0
12.746	5.353	1.6	0
12.986	5.454	1.63	0
11.777	4.946	1.478	0
3.27	1.373	0.41	0
7.225	3.035	0.907	0
20.625	8.663	2.588	0
9.095	3.82	1.141	0
6.227	2.615	0.781	0
8.855	3.719	1.111	0
14.56	6.115	1.827	0
0.248	0.104	0.031	0
11.167	4.69	1.401	0
20.27	8.513	2.544	0
3.742	1.572	0.47	0
9.648	4.052	1.211	0
10.757	4.518	1.35	0
9.889	4.153	1.241	0
11.836	4.971	1.485	0
5.587	2.347	0.701	0
21.777	9.146	2.733	0
0	0	0	0
0	0	0	0
