# Supplementary material for: Optimal planning and allocation of Plug-in Hybrid Electric Vehicles charging stations using a novel hybrid optimization technique
Source: PLoS One. 2023 Jul 26;18(7):e0284421. doi: 10.1371/journal.pone.0284421 (PMC10370702; doi:10.1371/journal.pone.0284421)
Supplement: S5 File — (XLSX) [file pone.0284421.s005.xlsx]

## Sheet: Sheet1
e
6.249
4.352
4.341
7.857
6.075
7.758
9.55
11.275
6.061
4.019
9.085
5.153
19.28
12.334
9.975
12.815
13.826
0
12.408
18.272
9.594
12.967
4.789
19.524
14.033
17.313
11.27
15.352
9.568
11.164
7.885
17.425
9.837
4.441
9.778
10.226
13.188
8.429
21.802
5.88
12.384
12.102
10.676
7.262
8.468
9.219
5.726
0
18.319
15.359
12.336
14.575
0.081
7.045
8.973
8.226
15.678
0
7.646
4.523
13.474
2.656
4.634
9.576
6.093
6.144
20.285
14.247
11.356
11.482
12.677
13.155
9.515
19.561
15.647
6.129
7.743
17.785
12.137
0
14.428
5.487
12.041
6.48
15.585
9.9
10.433
8.859
11.775
5.382
4.117
9.189
11.984
4.551
8.067
18.778
20.281
3.386
14.069
7.815
6.193
8.696
14.675
14.136
10.13
8.9
13.201
10.201
20.217
13.707
2.969
10.056
12.457
7.14
10.556
12.207
18.936
10.88
12.187
11.809
22.41
10.978
10.678
12.679
9.577
6.35
11.53
11.971
20.108
11.686
7.648
6.388
21.906
14.136
18.705
11.556
11.807
5.55
12.902
8.466
16.188
7.242
3.019
9.971
18.683
15.414
0
10.111
6.095
13.575
5.952
19.58
5.617
18.795
4.302
10.818
6.32
19.485
9.132
12.507
10.314
7.8
12.269
19.737
13.902
10.033
12.281
9.903
0.976
7.053
5.552
1.179
13.137
18.278
2.126
6.939
10.812
9.039
8.025
9.208
0
6.952
11.996
16.789
18.214
5.752
7.209
17.611
7.097
9.9
4.702
7.468
4.468
18.852
12.781
2.861
9.589
10.673
20.227
19.574
6.516
3.869
7.686
11.228
7.205
3.255
14.674
13.714
13.389
12.693
10.581
6.457
10.042
9.25
9.793
9.836
13.923
0
2.313
10.433
13.668
6.121
12.864
15.103
4.982
7.738
14.379
2.824
12.512
6.537
10.799
13.985
9.806
15.611
7.603
19.223
8.053
2.245
11.403
12.679
12.199
14.693
13.593
7.191
11.038
15.954
6.212
10.456
10.186
8.981
22.215
0.02
5.819
13.471
8.441
16.387
2.707
2.186
6.357
1.536
5.838
15.72
14.611
11.991
18.515
16.364
9.239
4.875
4.069
18.515
12.938
4.171
4.555
5.689
3.737
13.153
4.093
4.759
23.618
12.716
0.039
4.205
12.076
5.994
7.767
13.676
22.352
13.658
11.566
0
0
7.974
9.408
19.606
9.571
7.317
3.731
4.131
6.348
0.101
9.46
11.925
13.884
10.323
7.794
5.839
12.283
12.782
4.615
0
5.381
9.541
8.459
4.565
18.905
6.184
6.527
9.501
11.157
6.346
3.664
14.694
4.133
6.166
19.7
12.971
9.881
8.676
3.797
10.718
9.868
8.315
11.87
13.907
1.676
8.419
4.183
19.937
12.341
15.686
6.564
9.313
7.991
12.517
7.961
18.192
5.895
13.488
13.778
9.881
7.201
8.748
6.963
2.794
9.977
0
12.809
7.116
8.165
5.124
10.773
6.043
12.171
6.999
17.895
12.872
3.906
6.834
7.902
7.818
4.181
0
9.558
7.92
7.946
6.617
6.856
17.233
10.103
15.543
13.367
6.286
12.254
2.659
11.347
8.472
19.981
2.191
0.415
11.721
10.586
13.57
9.213
4.22
4.108
0
13.257
11.738
7.322
8.043
6.134
10.469
11.322
5.884
7.481
0.559
2.076
11
20.155
10.694
7.527
8.077
11.493
20.17
8.253
10.974
20.268
8.18
11.19
9.907
12.297
5.652
7.763
6.307
0
6.666
17.106
5.192
2.627
8.099
14.118
7.824
21.272
4.17
15.474
0.044
8.875
8.174
5.062
11.179
12.569
19.24
4.533
5.396
5.004
7.218
6.307
13.359
3.896
9.026
6.881
3.751
3.138
3.777
8.817
11.327
46.928
6.573
11.146
12.238
15.387
11.619
2.645
11.18
5.639
12.096
8.762
3.303
12.854
16.497
11.558
0
6.003
4.892
9.431
14.697
14.775
12.638
13.436
3.657
5.09
6.176
18.919
12.456
0
15.853
9.173
9.436
6.719
12.084
4.23
9.23
3.897
8.932
6.487
11.688
7.129
19.866
5.273
0
3.344
6.848
15.5
9.109
11.093
2.883
13.261
4.864
18.592
7.788
9.895
10.555
6.102
8.662
11.253
9.178
7.31
8.279
11.228
7.03
2.236
9.972
9.65
6.682
3.881
12.945
7.909
6.128
6.528
12.388
7.955
8.616
7.191
12.27
9.121
7.156
17.79
10.51
0
12.708
14.752
0.095
14.32
5.126
6.094
2.679
2.656
9.012
7.765
6.079
5.493
9.636
6.922
18.033
13.865
18.519
1.302
5.959
9.298
3.768
0
14.057
5.22
3.375
5.564
3.415
7.961
6.405
13.711
6.12
13.466
10.735
2.192
7.099
14.839
5.505
17.723
0
0
1.667
7.43
7.614
2.579
10.039
2.23
9.894
7.962
0
62.665
9.182
10.576
8.693
10.986
5.619
6.388
13.474
6.429
5.995
10.075
9.601
4.417
4.588
3.316
4.955
14.724
8.45
6.295
2.28
5.753
19.779
6.875
2.819
12.527
0
5.512
4.446
13.473
12.322
8.358
12.056
6.672
9.315
20.743
12.471
6.768
11.227
85.385
2.301
7.12
0.28
14.463
4.2
10.323
12.884
5.628
4.395
2.562
9.899
11.441
6.411
7.745
11.182
0.378
0
6.439
5.92
4.648
13.658
8.331
6.602
16.26
9.467
16.227
7.528
0
6.456
7.149
12.464
0.473
11.39
5.857
9.128
12.325
8.29
7.519
10.612
10.832
8.139
13.766
5.731
3.502
9.851
17.757
4.597
10.567
19.713
10.812
10.991
6.327
4.595
11.058
5.937
2.589
19.316
0
10.633
3.787
0
1.613
16.91
18.499
15.515
15.571
18.183
4.451
12.223
0
5.252
5.905
6.613
10.769
11.134
6.913
9.141
7.802
0
0
4.086
4.086
4.086
4.086
9.992
4.086
11.364
11.784
4.784
0
0
4.388
11.765
11.461
0.749
8.118
9.935
11.231
5.348
9.88
15.733
6.138
4.119
5.192
11.872
0.279
10.532
11.111
3.423
12.323
6.167
10.407
10.437
8.278
11.924
13.361
2.064
2.952
8.62
6.769
60.075
10.121
4.01
11.656
4.967
5.289
6.657
10.117
3.118
7.16
2.649
6.917
12.81
11.125
11.151
2.805
0
17.119
10.637
14.739
2.772
5.242
10.252
9.618
0
12.044
13.743
2.473
12.407
6.457
9.733
3.191
3.084
9.393
10.963
12.681
3.947
0
0
12.347
14.85
2.851
13.443
8.868
13.505
14.52
4.757
0
0
17.821
13.163
7.476
17.576
8.091
8.672
6.904
10.125
4.587
15.734
1.813
5.438
15.718
3.964
18.454
9.828
7.572
12.072
13.623
13.271
12.402
0
5.358
11.067
8.434
0
8.811
9.92
9.758
19.545
6.6
1.424
4.395
3.618
0
12.348
10.928
5.31
12.655
14.002
8.12
12.899
14.446
7.864
5.616
9.656
11.982
18.606
2.482
12.376
9.753
4.357
13.072
7.123
8.01
6.275
18.576
12.673
8.114
16.095
6.051
20.486
9.293
9.782
2.979
5.022
3.81
14.877
3.549
16.857
5.533
10.609
6.45
10.238
3.513
5.394
7.077
17.21
3.02
8.266
14.015
3.399
10.39
17.398
3.15
7.874
1.618
12.524
15.146
3.99
11.876
5.064
13.377
5.825
16.996
6.788
8.564
0
11.399
17.895
17.311
9.186
17.9
9.012
14.225
10.741
11.33
10.406
4.356
11.126
5.067
2.406
8.537
5.308
2.868
10.837
12.52
7.1
4.072
18.068
10.655
9.14
0.282
7.725
9.932
15.079
10.11
6.869
9.415
0
18.425
9.968
6.06
11.43
5.044
1.498
5.569
16.873
0.216
0.117
0.262
13.354
17.975
13.906
11.853
11
2.736
7.277
74.457
11.139
6.703
13.63
10.704
10.479
13.794
5.784
15.365
12.618
4.554
9.364
11.028
8.026
11.258
7.46
13.025
11.394
8.566
16.542
0.009
14.858
2.975
5.093
63.679
4.172
16.964
4.951
7.764
2.249
9.192
14.371
20.509
16.963
15.346
13.621
6.356
7.812
16.494
14.512
2.688
0
8.464
11.128
6.163
12.905
2.209
9.851
0
0
6.643
10.768
2.468
15.281
1.554
9.279
3.837
17.573
11.869
3.192
5.589
8.754
7.748
11.998
5.53
5.607
2.2
10.852
7.641
4.22
10.396
6.381
8.69
14.201
5.474
9.927
55.282
10.959
8.022
18.706
16.445
15.933
9.678
3.448
8.39
4.825
11.228
7.572
12.936
5.615
5.564
10.79
16.58
8.382
5.562
15.807
12.923
4.96
4.757
7.346
3.017
10.972
13.606
12.736
3.002
0
7.093
8.394
17.524
12.548
8.93
7.677
9.894
8.26
8.103
19.138
2.567
16.532
7.95
17.409
36.227
0
46.588
19.359
10.703
6.16
11.801
10.584
10.014
9.725
9.905
3.669
16.956
10.623
10.767
14.551
4.331
10.71
0
8.514
9.308
1.839
9.353
0
2.501
12.597
4.817
3.157
7.461
12.039
12.997
4.53
8.64
0
8.964
0.72
10.661
7.031
10.948
14.788
0.065
0
4.094
12.549
5.224
9.731
10.534
5.891
9.794
4.29
3.501
8.271
9.286
5.142
0
13.763
9.184
8.641
5.491
8.264
8.433
5.492
15.047
8.932
10.06
5.036
9.233
11.214
9.931
10.429
11.307
10.921
9.886
17.064
9.325
9.885
8.137
0
12.972
14.899
15.518
8.114
7.914
10.303
8.921
18.315
7.471
8.124
11.225
16.888
8.649
10.879
9.892
17.695
9.04
9.904
9.547
13.445
15.844
17.93
9.463
10.855
6.925
12.451
16.47
2.881
13.882
18.096
8.145
6.536
7.02
7.976
11.547
9.344
20.307
0
8.79
6.566
12.944
4.08
10.257
6.893
8.281
5.19
0
8.195
14.667
13.151
9.046
17.574
8.846
3.689
5.092
18.245
9.338
17.363
6.257
6.525
1.556
4.797
9.154
17.62
11.903
7.082
8.459
15.524
19.669
17.489
11.545
8.74
18.545
10.13
7.95
13.33
7.894
0
0
7.814
2.796
6.787
8.414
14.781
6.27
11.326
16.85
7.611
10.122
17.509
11.509
17.129
16.689
15.83
13.124
17.924
9.783
8.715
13.118
9.714
3.36
10.287
14.341
13.853
9.657
4.322
8.396
6.917
6.856
0
17.892
12.381
5.141
0
16.128
10.696
9.008
17.687
3.437
5.207
5.361
17.14
7.09
9.39
3.07
16.661
19.186
9.176
1.385
8.226
10.927
9.399
17.232
4.144
16.902
18.348
2.959
9.898
7.187
0.153
20.088
2.567
9.889
10.372
0
12.379
8.309
9.938
18.549
6.466
7.132
8.656
12.634
8.548
11.808
5.408
6.55
11.926
12.483
6.162
15.598
9.368
0
0
0
0
0
0
0
6.279
10.61
17.374
7.831
3.406
9.614
18.2
11.292
6.39
8.039
17.771
6.169
7.984
6.384
8.683
3.487
14.511
7.222
12.759
5.606
10.831
17.05
7.97
8.426
4.151
12.861
17.016
18.137
12.224
3.71
11.037
8.657
11.49
12.599
0
4.967
18.65
7.945
19.564
4.983
18.409
0.656
10.701
4.901
9.56
12.453
14.271
20.537
16.341
17.794
20.519
4.74
1.622
9.758
20.935
3.594
4.038
0.018
19.165
6.551
0.195
21.976
18.814
4.045
9.536
5.989
11.789
11.634
10.128
5.554
9.114
7.646
7.725
5.899
9.835
8.993
6.589
10.341
5.589
5.456
7.421
8.491
7.131
12.485
5.702
0
3.667
5.57
5.397
9.885
11.938
6.597
10.088
1.086
16.919
8.296
0.781
5.154
9.399
8.587
17.687
11.589
6.695
9.897
0
11.659
4.008
19.207
2.145
0
1.014
9.375
0
0
16.718
11.742
2.566
9.474
17.608
12.087
4.017
7.643
0.023
0
0.259
5.277
8.568
10.788
5.788
8.609
2.503
2.253
4.019
7.934
15.556
29.719
11.056
19.246
4.648
9.434
11.681
21.499
8.795
11.796
12.081
7.702
13.064
8.591
11.588
8.234
9.046
9.904
9.923
7.92
19.228
9.384
8.558
7.776
11.69
20.81
8.664
18.473
7.432
14.793
7.984
9.24
12.746
12.986
11.777
3.27
7.225
20.625
9.095
6.227
8.855
14.56
0.248
11.167
20.27
3.742
9.648
10.757
9.889
11.836
5.587
21.777
0
0
